# Supplementary material for: Resolving the structure of the E1 state of Mo nitrogenase through Mo and Fe K-edge EXAFS and QM/MM calculations
Source: Chem Sci. 2019 Sep 4;10(42):9807–21. doi: 10.1039/c9sc02187f (PMC6984330; doi:10.1039/c9sc02187f)
Supplement: Supplementary file 2 [file SC-010-C9SC02187F-s002.zip]

Archive with 129 entries (55 files):
- xyzcoordszip/
- xyzcoordszip/.DS_Store
- xyzcoordszip/._.DS_Store
- xyzcoordszip/E0/
- xyzcoordszip/E0e/
- xyzcoordszip/E0e/Nd/
- xyzcoordszip/E0e/Nd/E0e-BS235-Nd/
- xyzcoordszip/E0e/Nd/E0e-BS235-Nd/E0e-BS235-Nd.xyz
- xyzcoordszip/E0e/Nd/E0e-BS247-Nd/
- xyzcoordszip/E0e/Nd/E0e-BS247-Nd/E0e-BS247-Nd.xyz
- xyzcoordszip/E0e/Nd/E0e-BS346-Nd/
- xyzcoordszip/E0e/Nd/E0e-BS346-Nd/E0e-BS346-Nd.xyz
- xyzcoordszip/E0e/Ne/
- xyzcoordszip/E0e/Ne/E0e-BS235-Ne/
- xyzcoordszip/E0e/Ne/E0e-BS235-Ne/E0e-BS235-Ne.xyz
- xyzcoordszip/E0/E0-BS235-Ne/
- xyzcoordszip/E0/E0-BS235-Ne/E0-BS235-Ne.xyz
- xyzcoordszip/E0/E0-BS247-Ne/
- xyzcoordszip/E0/E0-BS247-Ne/E0-BS247-Ne.xyz
- xyzcoordszip/E0/E0-BS346-Ne/
- xyzcoordszip/E0/E0-BS346-Ne/E0-BS346-Ne.xyz
- xyzcoordszip/E1/
- xyzcoordszip/E1-CPCM/
- xyzcoordszip/E1-CPCM/E1-BS346-Fe6/
- xyzcoordszip/E1-CPCM/E1-BS346-Fe6/E1-BS346-Fe6.xyz
- xyzcoordszip/E1-CPCM/E1-BS346-S2B/
- xyzcoordszip/E1-CPCM/E1-BS346-S2B/E1-BS346-S2B.xyz
- xyzcoordszip/E1-CPCM/E1-BS346-S3A/
- xyzcoordszip/E1-CPCM/E1-BS346-S3A/E1-BS346-S3A.xyz
- xyzcoordszip/E1-CPCM/E1-BS346-S5A/
- xyzcoordszip/E1-CPCM/E1-BS346-S5A/E1-BS346-S5A.xyz
- xyzcoordszip/E1-NoOH/
- xyzcoordszip/E1-NoOH/E1-NoOH-BS147-Nd-S5A/
- xyzcoordszip/E1-NoOH/E1-NoOH-BS147-Nd-S5A/E1-NoOH-BS147-Nd-S5A.xyz
- xyzcoordszip/E1-NoOH/E1-NoOH-BS235-Nd-S2B/
- xyzcoordszip/E1-NoOH/E1-NoOH-BS235-Nd-S2B/E1-NoOH-BS235-Nd-S2B.xyz
- xyzcoordszip/E1-NoOH/E1-NoOH-BS235-Nd-S5A/
- xyzcoordszip/E1-NoOH/E1-NoOH-BS235-Nd-S5A/E1-NoOH-BS235-Nd-S5A.xyz
- xyzcoordszip/E1-NoOH/E1-NoOH-BS247-Nd-S5A/
- xyzcoordszip/E1-NoOH/E1-NoOH-BS247-Nd-S5A/E1-NoOH-BS247-Nd-S5A.xyz
- xyzcoordszip/E1-NoOH/E1-NoOH-BS346-Nd-S2B/
- xyzcoordszip/E1-NoOH/E1-NoOH-BS346-Nd-S2B/E1-NoOH-BS346-Nd-S2B.xyz
- xyzcoordszip/E1/Nd/
- xyzcoordszip/E1/Nd/E1-Nd-Fe6/
- xyzcoordszip/E1/Nd/E1-Nd-Fe6/E1-BS235-Nd-Fe6/
- xyzcoordszip/E1/Nd/E1-Nd-Fe6/E1-BS235-Nd-Fe6/E1-BS235-Nd-Fe6.xyz
- xyzcoordszip/E1/Nd/E1-Nd-Fe6/E1-BS247-Nd-Fe6/
- xyzcoordszip/E1/Nd/E1-Nd-Fe6/E1-BS247-Nd-Fe6/E1-BS247-Nd-Fe6.xyz
- xyzcoordszip/E1/Nd/E1-Nd-Fe6/E1-BS346-Nd-Fe6/
- xyzcoordszip/E1/Nd/E1-Nd-Fe6/E1-BS346-Nd-Fe6/E1-BS346-Nd-Fe6.xyz
- xyzcoordszip/E1/Nd/E1-Nd-S1A/
- xyzcoordszip/E1/Nd/E1-Nd-S1A/E1-BS235-Nd-S1A/
- xyzcoordszip/E1/Nd/E1-Nd-S1A/E1-BS235-Nd-S1A/E1-BS235-Nd-S1A.xyz
- xyzcoordszip/E1/Nd/E1-Nd-S1A/E1-BS247-Nd-S1A/
- xyzcoordszip/E1/Nd/E1-Nd-S1A/E1-BS247-Nd-S1A/E1-BS247-Nd-S1A.xyz
- xyzcoordszip/E1/Nd/E1-Nd-S1A/E1-BS346-Nd-S1A/
- xyzcoordszip/E1/Nd/E1-Nd-S1A/E1-BS346-Nd-S1A/E1-BS346-Nd-S1A.xyz
- xyzcoordszip/E1/Nd/E1-Nd-S2B/
- xyzcoordszip/E1/Nd/E1-Nd-S2B/E1-BS235-Nd-S2B/
- xyzcoordszip/E1/Nd/E1-Nd-S2B/E1-BS235-Nd-S2B/E1-BS235-Nd-S2B.xyz
- xyzcoordszip/E1/Nd/E1-Nd-S2B/E1-BS247-Nd-S2B/
- xyzcoordszip/E1/Nd/E1-Nd-S2B/E1-BS247-Nd-S2B/E1-BS247-Nd-S2B.xyz
- xyzcoordszip/E1/Nd/E1-Nd-S2B/E1-BS346-Nd-S2B/
- xyzcoordszip/E1/Nd/E1-Nd-S2B/E1-BS346-Nd-S2B/E1-BS346-Nd-S2B.xyz
- xyzcoordszip/E1/Nd/E1-Nd-S3A/
- xyzcoordszip/E1/Nd/E1-Nd-S3A/E1-BS235-Nd-S3A/
- xyzcoordszip/E1/Nd/E1-Nd-S3A/E1-BS235-Nd-S3A/E1-BS235-Nd-S3A.xyz
- xyzcoordszip/E1/Nd/E1-Nd-S3A/E1-BS247-Nd-S3A/
- xyzcoordszip/E1/Nd/E1-Nd-S3A/E1-BS247-Nd-S3A/E1-BS247-Nd-S3A.xyz
- xyzcoordszip/E1/Nd/E1-Nd-S3A/E1-BS346-Nd-S3A/
- xyzcoordszip/E1/Nd/E1-Nd-S3A/E1-BS346-Nd-S3A/E1-BS346-Nd-S3A.xyz
- xyzcoordszip/E1/Nd/E1-Nd-S3B/
- xyzcoordszip/E1/Nd/E1-Nd-S3B/E1-BS235-Nd-S3B/
- xyzcoordszip/E1/Nd/E1-Nd-S3B/E1-BS235-Nd-S3B/E1-BS235-Nd-S3B.xyz
- xyzcoordszip/E1/Nd/E1-Nd-S3B/E1-BS247-Nd-S3B/
- xyzcoordszip/E1/Nd/E1-Nd-S3B/E1-BS247-Nd-S3B/E1-BS247-Nd-S3B.xyz
- xyzcoordszip/E1/Nd/E1-Nd-S3B/E1-BS346-Nd-S3B/
- xyzcoordszip/E1/Nd/E1-Nd-S3B/E1-BS346-Nd-S3B/E1-BS346-Nd-S3B.xyz
- xyzcoordszip/E1/Nd/E1-Nd-S5A/
- xyzcoordszip/E1/Nd/E1-Nd-S5A/E1-BS235-Nd-S5A/
- xyzcoordszip/E1/Nd/E1-Nd-S5A/E1-BS235-Nd-S5A/E1-BS235-Nd-S5A.xyz
- xyzcoordszip/E1/Nd/E1-Nd-S5A/E1-BS247-Nd-S5A/
- xyzcoordszip/E1/Nd/E1-Nd-S5A/E1-BS247-Nd-S5A/E1-BS247-Nd-S5A.xyz
- xyzcoordszip/E1/Nd/E1-Nd-S5A/E1-BS346-Nd-S5A/
- xyzcoordszip/E1/Nd/E1-Nd-S5A/E1-BS346-Nd-S5A/E1-BS346-Nd-S5A.xyz
- xyzcoordszip/E1/Ne/
- xyzcoordszip/E1/Ne/E1-Ne-Fe6/
- xyzcoordszip/E1/Ne/E1-Ne-Fe6/E1-BS235-Ne-Fe6/
- xyzcoordszip/E1/Ne/E1-Ne-Fe6/E1-BS235-Ne-Fe6/E1-BS235-Ne-Fe6.xyz
- xyzcoordszip/E1/Ne/E1-Ne-Fe6/E1-BS247-Ne-Fe6/
- xyzcoordszip/E1/Ne/E1-Ne-Fe6/E1-BS247-Ne-Fe6/E1-BS247-Ne-Fe6.xyz
- xyzcoordszip/E1/Ne/E1-Ne-Fe6/E1-BS346-Ne-Fe6/
- xyzcoordszip/E1/Ne/E1-Ne-Fe6/E1-BS346-Ne-Fe6/E1-BS346-Ne-Fe6.xyz
- xyzcoordszip/E1/Ne/E1-Ne-S1A/
- xyzcoordszip/E1/Ne/E1-Ne-S1A/E1-BS235-Ne-S1A/
- xyzcoordszip/E1/Ne/E1-Ne-S1A/E1-BS235-Ne-S1A/E1-BS235-Ne-S1A.xyz
- xyzcoordszip/E1/Ne/E1-Ne-S1A/E1-BS247-Ne-S1A/
- xyzcoordszip/E1/Ne/E1-Ne-S1A/E1-BS247-Ne-S1A/E1-BS247-Ne-S1A.xyz
- xyzcoordszip/E1/Ne/E1-Ne-S1A/E1-BS346-Ne-S1A/
- xyzcoordszip/E1/Ne/E1-Ne-S1A/E1-BS346-Ne-S1A/E1-BS346-Ne-S1A.xyz
- xyzcoordszip/E1/Ne/E1-Ne-S2B/
- xyzcoordszip/E1/Ne/E1-Ne-S2B/E1-BS235-Ne-S2B/
- xyzcoordszip/E1/Ne/E1-Ne-S2B/E1-BS235-Ne-S2B/E1-BS235-Ne-S2B.xyz
- xyzcoordszip/E1/Ne/E1-Ne-S2B/E1-BS247-Ne-S2B/
- xyzcoordszip/E1/Ne/E1-Ne-S2B/E1-BS247-Ne-S2B/E1-BS247-Ne-S2B.xyz
- xyzcoordszip/E1/Ne/E1-Ne-S2B/E1-BS346-Ne-S2B/
- xyzcoordszip/E1/Ne/E1-Ne-S2B/E1-BS346-Ne-S2B/E1-BS346-Ne-S2B(3).xyz
- xyzcoordszip/E1/Ne/E1-Ne-S2B/E1-BS346-Ne-S2B/E1-BS346-Ne-S2B(5).xyz
- xyzcoordszip/E1/Ne/E1-Ne-S3A/
- xyzcoordszip/E1/Ne/E1-Ne-S3A/E1-BS235-Ne-S3A/
- xyzcoordszip/E1/Ne/E1-Ne-S3A/E1-BS235-Ne-S3A/E1-BS235-Ne-S3A.xyz
- xyzcoordszip/E1/Ne/E1-Ne-S3A/E1-BS247-Ne-S3A/
- xyzcoordszip/E1/Ne/E1-Ne-S3A/E1-BS247-Ne-S3A/E1-BS247-Ne-S3A.xyz
- xyzcoordszip/E1/Ne/E1-Ne-S3A/E1-BS346-Ne-S3A/
- xyzcoordszip/E1/Ne/E1-Ne-S3A/E1-BS346-Ne-S3A/E1-BS346-Ne-S3A.xyz
- xyzcoordszip/E1/Ne/E1-Ne-S3B/
- xyzcoordszip/E1/Ne/E1-Ne-S3B/E1-BS235-Ne-S3B/
- xyzcoordszip/E1/Ne/E1-Ne-S3B/E1-BS235-Ne-S3B/E1-BS235-Ne-S3B.xyz
- xyzcoordszip/E1/Ne/E1-Ne-S3B/E1-BS247-Ne-S3B/
- xyzcoordszip/E1/Ne/E1-Ne-S3B/E1-BS247-Ne-S3B/E1-BS247-Ne-S3B.xyz
- xyzcoordszip/E1/Ne/E1-Ne-S3B/E1-BS346-Ne-S3B/
- xyzcoordszip/E1/Ne/E1-Ne-S3B/E1-BS346-Ne-S3B/E1-BS346-Ne-S3B.xyz
- xyzcoordszip/E1/Ne/E1-Ne-S5A/
- xyzcoordszip/E1/Ne/E1-Ne-S5A/E1-BS235-Ne-S5A/
- xyzcoordszip/E1/Ne/E1-Ne-S5A/E1-BS235-Ne-S5A/E1-BS235-Ne-S5A.xyz
- xyzcoordszip/E1/Ne/E1-Ne-S5A/E1-BS247-Ne-S5A/
- xyzcoordszip/E1/Ne/E1-Ne-S5A/E1-BS247-Ne-S5A/E1-BS247-Ne-S5A.xyz
- xyzcoordszip/E1/Ne/E1-Ne-S5A/E1-BS346-Ne-S5A/
- xyzcoordszip/E1/Ne/E1-Ne-S5A/E1-BS346-Ne-S5A/E1-BS346-Ne-S5A.xyz
