# Supplementary material for: Resolving the structure of the E1 state of Mo nitrogenase through Mo and Fe K-edge EXAFS and QM/MM calculations
Source: Chem Sci. 2019 Sep 4;10(42):9807–21. doi: 10.1039/c9sc02187f (PMC6984330; doi:10.1039/c9sc02187f)
Supplement: Supplementary file 2 [file SC-010-C9SC02187F-s002.zip › xyzcoordszip/E0e/Nd/E0e-BS235-Nd/E0e-BS235-Nd.xyz]

142
C     53.887735   72.794362  103.223833
H     53.875426   73.399048  104.128353
C     52.916590   71.624894  103.416922
H     53.266529   71.014794  104.256044
H     51.890122   71.946881  103.642128
H     52.892647   70.965450  102.545594
C     55.330079   72.291142  103.016329
H     56.073803   73.090126  103.157653
H     55.566293   71.515682  103.752066
H     55.473376   71.823345  102.032853
C     56.472315   71.423547   98.854614
H     57.414074   71.262690   99.391053
H     56.100979   72.427197   99.101512
N     55.541606   70.419120   99.336380
H     55.941328   69.652829   99.890767
C     54.248446   70.665332   99.536501
N     53.640275   71.699510   98.915700
H     54.163446   72.395739   98.401742
H     52.720500   71.946405   99.290349
N     53.537190   69.885895  100.344468
H     53.911478   68.969029  100.645908
H     52.548810   70.089860  100.459728
C     59.231623   72.933078  107.349041
H     59.000521   72.670078  106.310915
H     59.457709   74.006856  107.392105
C     60.454223   72.150941  107.817527
O     60.855206   72.157548  109.003423
N     61.093093   71.483775  106.849579
H     60.753949   71.537364  105.890794
H     61.886843   70.843344  107.052379
C     51.194698   72.271234  109.150885
H     51.199091   71.958727  110.207381
H     50.313154   71.812674  108.679910
N     53.066508   70.619789  108.596716
C     52.484542   71.879117  108.493306
C     54.242505   70.642454  107.883932
H     54.874219   69.770462  107.749734
N     54.458969   71.831402  107.366814
H     52.633160   69.787343  108.974167
C     53.379301   72.589851  107.724263
H     53.260770   73.611641  107.402428
C     49.834319   65.012601  104.864147
H     50.284710   64.705054  103.915239
H     49.149964   65.846111  104.674111
S     51.193271   65.495360  106.021735
C     50.411611   69.080428  106.437072
H     50.174270   70.100694  106.109583
H     51.504766   68.966634  106.394270
O     49.772103   68.163998  105.585644
H     50.317781   67.339930  105.613927
C     56.480124   62.495720  101.387270
H     56.606120   63.328775  102.090410
H     57.461946   62.240792  100.982668
N     55.597921   62.864315  100.280656
H     54.588279   62.712960  100.402574
C     56.036216   63.494754   99.192446
N     57.342627   63.769018   99.057789
H     57.883670   63.963262   99.895761
H     57.687085   64.243122   98.223890
N     55.202416   63.816005   98.196829
H     54.280798   63.364281   98.104480
H     55.574239   64.270715   97.376545
C     63.184220   67.338081  108.025780
H     64.176048   67.473568  108.483377
H     63.127244   66.337413  107.588844
C     63.023407   68.422099  106.933919
O     63.077227   69.628945  107.302441
O     62.869352   68.049873  105.735431
C     58.854132   69.237197  111.561498
H     58.160197   69.784088  112.206761
H     59.777740   69.822501  111.491577
C     58.343941   69.001550  110.154356
C     57.075475   68.451035  109.898271
H     56.384985   68.271307  110.722147
C     56.722023   68.062759  108.606197
H     55.761468   67.592821  108.399003
C     57.619785   68.234806  107.549317
H     57.347902   67.898409  106.554985
C     59.208223   69.238280  109.071282
H     60.170053   69.720107  109.244449
C     58.851994   68.852350  107.775745
H     59.534170   69.021468  106.946035
C     61.188215   66.231925   99.552240
H     62.017699   66.595716   98.947804
H     60.403623   66.988508   99.506525
N     61.077304   66.835251  102.009295
C     61.673630   66.138374  100.964759
C     61.891890   66.739475  103.063376
H     61.756238   67.188461  104.043194
N     62.974433   65.997638  102.743134
H     63.797505   65.832883  103.345400
C     62.858424   65.612481  101.426383
H     63.601796   65.013661  100.924816
Mo    59.092744   67.938001  102.005504
Fe    52.939953   66.095514  104.632347
Fe    54.906606   67.885612  104.735763
Fe    54.293483   66.661600  102.448405
Fe    55.443652   65.345258  104.402297
Fe    57.822978   66.032731  103.476223
Fe    57.156285   68.572752  103.705971
Fe    56.584711   67.391987  101.527116
S     54.543312   66.297308  106.312073
S     52.921241   68.095195  103.639933
S     53.690936   64.578738  103.071357
S     59.130904   67.724856  104.316091
S     57.378099   69.554881  101.697855
S     58.220297   65.922548  101.246139
S     56.019904   69.705452  105.178002
S     57.292834   64.078384  104.527286
S     54.777404   66.995561  100.292476
C     56.018755   66.953486  103.405150
O     60.516015   69.586184  102.269836
O     59.650130   68.804174   99.959855
O     60.238282   70.693286   98.892314
O     60.489121   71.560880  103.903454
O     60.974731   73.563362  103.021123
O     64.700414   68.332107   99.340901
O     64.876085   69.180426  101.402788
C     60.756718   70.516002  101.202710
C     60.139099   69.973370   99.913139
C     60.093317   71.846132  101.585459
C     60.561986   72.373051  102.938283
C     62.280369   70.566378  100.980212
C     62.746303   69.272712  100.313828
C     64.221410   68.922276  100.350501
H     60.388610   70.146095  103.096139
H     62.256208   68.450658  100.839260
H     62.407313   69.234491   99.278925
H     62.538870   71.434966  100.372385
H     62.735252   70.674071  101.960885
H     59.024440   71.611952  101.685373
H     60.248629   72.580494  100.796909
H     60.791740   65.307176   99.133058
H     49.254671   64.160194  105.218376
H     51.066203   73.352571  109.103281
H     56.683749   71.367003   97.786829
H     56.101937   61.635407  101.939451
H     58.335727   72.759915  107.945239
H     62.453108   67.448781  108.826585
H     50.121882   68.964273  107.481405
H     59.171371   68.320446  112.058484
H     53.674890   73.465482  102.391749
