# Supplementary material for: Resolving the structure of the E1 state of Mo nitrogenase through Mo and Fe K-edge EXAFS and QM/MM calculations
Source: Chem Sci. 2019 Sep 4;10(42):9807–21. doi: 10.1039/c9sc02187f (PMC6984330; doi:10.1039/c9sc02187f)
Supplement: Supplementary file 2 [file SC-010-C9SC02187F-s002.zip › xyzcoordszip/E0e/Nd/E0e-BS247-Nd/E0e-BS247-Nd.xyz]

142
C     53.866635   72.788700  103.243177
H     53.864654   73.400291  104.142743
C     52.872298   71.640417  103.442838
H     53.206554   71.032426  104.289235
H     51.850130   71.980218  103.660899
H     52.841204   70.972234  102.578359
C     55.297152   72.250711  103.048059
H     56.057712   73.037587  103.166322
H     55.520268   71.490377  103.804204
H     55.429106   71.756222  102.076529
C     56.483563   71.391365   98.848850
H     57.426445   71.219593   99.379380
H     56.119587   72.394418   99.108627
N     55.544519   70.389546   99.321634
H     55.934437   69.614064   99.867818
C     54.256401   70.652931   99.539116
N     53.655940   71.696309   98.928617
H     54.175043   72.378057   98.391716
H     52.736958   71.947888   99.301844
N     53.546878   69.882785  100.356889
H     53.911194   68.957844  100.650431
H     52.559870   70.092667  100.474705
C     59.229382   72.926866  107.347695
H     58.997107   72.659543  106.310972
H     59.454011   74.001117  107.386884
C     60.453445   72.148131  107.818159
O     60.856795   72.162698  109.003210
N     61.090722   71.475134  106.853354
H     60.747876   71.521459  105.895934
H     61.885779   70.836279  107.057418
C     51.193916   72.271067  109.155981
H     51.199809   71.960103  110.212736
H     50.311463   71.812145  108.687084
N     53.068020   70.620262  108.605154
C     52.481592   71.876829  108.495473
C     54.238552   70.639856  107.883198
H     54.872632   69.768842  107.750950
N     54.447103   71.825038  107.353686
H     52.642916   69.791569  108.999428
C     53.368023   72.583503  107.713138
H     53.242908   73.601889  107.383142
C     49.781060   65.024672  104.830970
H     50.235188   64.716272  103.884617
H     49.084491   65.847490  104.638666
S     51.129155   65.532700  105.977330
C     50.415062   69.103260  106.458533
H     50.195566   70.132248  106.146327
H     51.506708   68.973197  106.418562
O     49.764179   68.212492  105.589837
H     50.290519   67.374218  105.609997
C     56.471649   62.519435  101.388166
H     56.622090   63.360619  102.076825
H     57.443535   62.237329  100.977178
N     55.585713   62.886932  100.284469
H     54.576370   62.739836  100.409084
C     56.026690   63.501415   99.188493
N     57.334868   63.766890   99.051502
H     57.876277   63.968531   99.887710
H     57.682669   64.227274   98.211479
N     55.194912   63.814575   98.188758
H     54.272411   63.364009   98.101024
H     55.569591   64.254338   97.361613
C     63.193364   67.339009  108.031307
H     64.186610   67.473498  108.486313
H     63.134463   66.338078  107.595187
C     63.031972   68.422180  106.937982
O     63.079689   69.629490  107.306699
O     62.884623   68.049042  105.739558
C     58.866476   69.240631  111.580731
H     58.173439   69.785246  112.228879
H     59.791954   69.823399  111.513939
C     58.356156   69.008887  110.173412
C     57.087378   68.458706  109.918188
H     56.393144   68.289003  110.741063
C     56.740284   68.052708  108.630248
H     55.779474   67.582627  108.425730
C     57.644912   68.207039  107.576425
H     57.382897   67.849198  106.587128
C     59.223616   69.236231  109.090728
H     60.184448   69.720620  109.262548
C     58.873995   68.832456  107.799016
H     59.558413   68.991648  106.969058
C     61.172810   66.244561   99.531902
H     61.995459   66.615100   98.921787
H     60.381747   66.995058   99.492773
N     61.078379   66.849897  101.987350
C     61.668264   66.152245  100.940520
C     61.899882   66.754155  103.036315
H     61.766353   67.201188  104.017311
N     62.979760   66.011408  102.709904
H     63.802973   65.842501  103.311005
C     62.855576   65.625002  101.394350
H     63.594484   65.023948  100.888693
Mo    59.087609   67.948684  101.995390
Fe    52.996832   66.139553  104.797814
Fe    54.938065   67.924155  104.766088
Fe    54.256674   66.697299  102.526026
Fe    55.490128   65.361358  104.418194
Fe    57.808333   66.111612  103.447814
Fe    57.191398   68.570039  103.733815
Fe    56.536084   67.392055  101.484121
S     54.565745   66.296525  106.368944
S     52.967673   68.179280  103.727661
S     53.712118   64.588414  103.223100
S     59.203519   67.737196  104.305412
S     57.336599   69.528144  101.731344
S     58.207659   65.939779  101.231479
S     56.124642   69.690653  105.259935
S     57.350574   64.146981  104.513634
S     54.690735   66.938232  100.333146
C     56.010988   66.998745  103.396254
O     60.514945   69.596233  102.255121
O     59.623602   68.834884   99.954170
O     60.239396   70.711896   98.881748
O     60.491260   71.565170  103.897415
O     60.972580   73.570738  103.018982
O     64.697132   68.334456   99.339150
O     64.872406   69.188185  101.398896
C     60.756412   70.529951  101.193435
C     60.134889   69.994123   99.903628
C     60.088726   71.856642  101.581258
C     60.560390   72.380217  102.935477
C     62.280015   70.580604  100.973369
C     62.744797   69.287152  100.304995
C     64.218762   68.929988  100.346122
H     60.392909   70.149216  103.086421
H     62.250093   68.464998  100.826023
H     62.409683   69.253368   99.268579
H     62.540731   71.450029  100.367826
H     62.733522   70.685912  101.955096
H     59.020956   71.620421  101.684657
H     60.239759   72.594430  100.795024
H     60.779526   65.315850   99.118513
H     49.216714   64.167503  105.198178
H     51.065964   73.352327  109.105261
H     56.689880   71.346565   97.779508
H     56.081384   61.676315  101.958173
H     58.334544   72.754527  107.945718
H     62.464437   67.451297  108.833880
H     50.120465   68.977265  107.500361
H     59.181479   68.320235  112.072373
H     53.667376   73.458406  102.406602
