# Supplementary material for: Resolving the structure of the E1 state of Mo nitrogenase through Mo and Fe K-edge EXAFS and QM/MM calculations
Source: Chem Sci. 2019 Sep 4;10(42):9807–21. doi: 10.1039/c9sc02187f (PMC6984330; doi:10.1039/c9sc02187f)
Supplement: Supplementary file 2 [file SC-010-C9SC02187F-s002.zip › xyzcoordszip/E0e/Nd/E0e-BS346-Nd/E0e-BS346-Nd.xyz]

142
C     53.880627   72.783136  103.215220
H     53.875945   73.384271  104.122095
C     52.901786   71.620412  103.407597
H     53.246614   71.010515  104.248723
H     51.876437   71.947580  103.630263
H     52.876367   70.958704  102.537795
C     55.318113   72.268535  103.003249
H     56.067910   73.061938  103.144263
H     55.549962   71.490535  103.737784
H     55.455080   71.802633  102.017967
C     56.492512   71.377798   98.842787
H     57.438494   71.213724   99.370203
H     56.116541   72.374495   99.109399
N     55.567456   70.360180   99.307542
H     55.970232   69.582406   99.840166
C     54.275817   70.601913   99.525075
N     53.664350   71.646446   98.928377
H     54.178027   72.340637   98.402429
H     52.744943   71.887297   99.311475
N     53.575269   69.806245  100.326830
H     53.959868   68.892368  100.624469
H     52.586874   69.997049  100.455618
C     59.232436   72.931547  107.349704
H     59.001966   72.668950  106.311360
H     59.459596   74.005058  107.393359
C     60.453713   72.147972  107.819398
O     60.854818   72.156673  109.005232
N     61.091187   71.477301  106.852936
H     60.750522   71.527985  105.894737
H     61.885388   70.837037  107.056065
C     51.185964   72.273691  109.157650
H     51.186004   71.961129  110.213492
H     50.306190   71.816317  108.682441
N     53.100969   70.649223  108.677817
C     52.480175   71.882065  108.509608
C     54.273700   70.670690  107.958731
H     54.936776   69.815743  107.874318
N     54.448690   71.835038  107.374840
H     52.695520   69.829582  109.109941
C     53.346394   72.577467  107.695210
H     53.191319   73.575815  107.318453
C     49.824971   65.028216  104.872002
H     50.295383   64.717798  103.933816
H     49.134110   65.852116  104.665013
S     51.160924   65.540182  106.044169
C     50.424465   69.110823  106.474493
H     50.204759   70.139116  106.160703
H     51.516579   68.982005  106.441403
O     49.778458   68.220611  105.601110
H     50.286648   67.373189  105.649200
C     56.552985   62.520090  101.372579
H     56.683633   63.366448  102.058463
H     57.534678   62.248443  100.981526
N     55.676982   62.870374  100.255132
H     54.660921   62.788769  100.413285
C     56.106505   63.478717   99.151421
N     57.415361   63.718331   98.985568
H     57.984571   63.872445   99.812029
H     57.754047   64.198892   98.152802
N     55.253408   63.806503   98.174736
H     54.321076   63.366265   98.124182
H     55.617550   64.201070   97.320430
C     63.182669   67.334846  108.024680
H     64.175229   67.468229  108.481185
H     63.123674   66.334674  107.586792
C     63.022279   68.420349  106.934205
O     63.077202   69.626767  107.304561
O     62.867214   68.050198  105.735398
C     58.857342   69.237111  111.561797
H     58.164661   69.785467  112.207020
H     59.781259   69.821649  111.489501
C     58.345618   68.997847  110.155801
C     57.078659   68.442326  109.902546
H     56.388350   68.265577  110.727207
C     56.727198   68.044102  108.612966
H     55.768046   67.570541  108.408399
C     57.625696   68.210809  107.555764
H     57.357243   67.864490  106.563971
C     59.208935   69.231641  109.071244
H     60.169214   69.717442  109.241956
C     58.855062   68.835272  107.778278
H     59.536910   69.000954  106.947543
C     61.203031   66.242679   99.537305
H     62.033201   66.612305   98.937892
H     60.415430   66.996329   99.493340
N     61.085249   66.838076  101.995648
C     61.682859   66.142719  100.951028
C     61.897344   66.738469  103.051225
H     61.760302   67.185027  104.031870
N     62.978919   65.994826  102.732037
H     63.800440   65.827948  103.335843
C     62.864993   65.612671  101.414198
H     63.606818   65.011943  100.912867
Mo    59.090726   67.924045  101.995221
Fe    52.914420   66.098914  104.673785
Fe    54.898361   67.925921  104.760950
Fe    54.302225   66.668438  102.504813
Fe    55.483483   65.382476  104.445941
Fe    57.800725   66.089323  103.430784
Fe    57.179983   68.626850  103.767561
Fe    56.584872   67.351125  101.549217
S     54.555881   66.279298  106.328443
S     52.958843   68.131715  103.592216
S     53.655645   64.574628  103.206719
S     59.152553   67.703873  104.304831
S     57.334237   69.492845  101.710950
S     58.259086   65.905538  101.207002
S     56.038563   69.730121  105.245680
S     57.322453   64.126370  104.490614
S     54.791384   66.862759  100.334176
C     56.025684   67.000162  103.428297
O     60.506504   69.581201  102.261811
O     59.630304   68.814325   99.956864
O     60.237062   70.696986   98.887727
O     60.483171   71.551392  103.901979
O     60.966639   73.555916  103.022326
O     64.698929   68.336987   99.341534
O     64.870633   69.182747  101.404764
C     60.750266   70.515063  101.199337
C     60.133447   69.977025   99.908234
C     60.080562   71.841230  101.585944
C     60.552890   72.366478  102.939127
C     62.274315   70.569651  100.981757
C     62.743398   69.279584  100.310194
C     64.218427   68.926959  100.350416
H     60.385809   70.136849  103.091687
H     62.251510   68.454915  100.829799
H     62.407990   69.247305   99.273910
H     62.533588   71.441439  100.378944
H     62.727060   70.673284  101.963898
H     59.012702   71.604075  101.688760
H     60.231648   72.578081  100.798813
H     60.809344   65.318826   99.113544
H     49.248168   64.173198  105.224578
H     51.061353   73.355257  109.105173
H     56.696133   71.339727   97.772668
H     56.159597   61.675094  101.937641
H     58.335882   72.759321  107.945184
H     62.452635   67.445932  108.826414
H     50.125151   68.984341  107.514917
H     59.174301   68.320862  112.059885
H     53.669248   73.458675  102.386345
