# Supplementary material for: Resolving the structure of the E1 state of Mo nitrogenase through Mo and Fe K-edge EXAFS and QM/MM calculations
Source: Chem Sci. 2019 Sep 4;10(42):9807–21. doi: 10.1039/c9sc02187f (PMC6984330; doi:10.1039/c9sc02187f)
Supplement: Supplementary file 2 [file SC-010-C9SC02187F-s002.zip › xyzcoordszip/E0e/Ne/E0e-BS235-Ne/E0e-BS235-Ne.xyz]

142
C     53.792700   72.881242  103.327460
H     53.726340   73.534937  104.202024
C     52.829515   71.699761  103.504735
H     53.158124   71.089504  104.352271
H     51.789817   71.999794  103.692796
H     52.846375   71.036336  102.636241
C     55.242512   72.376195  103.190248
H     55.987655   73.177669  103.295635
H     55.463707   71.636266  103.966217
H     55.403182   71.849632  102.239585
C     56.442785   71.445409   98.852227
H     57.376410   71.284240   99.403173
H     56.074181   72.453837   99.081615
N     55.495484   70.456669   99.337178
H     55.881818   69.676207   99.879860
C     54.212426   70.734921   99.563131
N     53.612882   71.770788   98.941811
H     54.116642   72.413523   98.344828
H     52.695466   72.033176   99.307348
N     53.505027   69.992808  100.410899
H     53.869201   69.073885  100.716809
H     52.514666   70.198860  100.512501
C     59.265404   72.963461  107.367348
H     59.044752   72.728492  106.319987
H     59.489549   74.035613  107.442567
C     60.484021   72.168886  107.825637
O     60.880585   72.158660  109.012024
N     61.123328   71.514318  106.849127
H     60.782479   71.576469  105.891681
H     61.907316   70.859686  107.047528
C     51.103197   72.273781  109.336767
H     51.125327   72.050929  110.411174
H     50.186861   71.823608  108.926024
N     52.825211   70.522257  109.499005
C     52.311019   71.585990  108.779602
C     53.790048   70.014829  108.742463
H     54.417989   69.166404  108.980666
N     53.925076   70.699851  107.582764
H     54.576126   70.446055  106.818045
C     52.986440   71.704901  107.579369
H     52.873467   72.390418  106.749610
C     49.827852   65.030225  104.876358
H     50.269375   64.739148  103.918125
H     49.138058   65.863938  104.708152
S     51.191575   65.504811  106.030387
C     50.442247   69.110379  106.518630
H     50.219804   70.138787  106.208779
H     51.534388   68.988637  106.503752
O     49.816100   68.220437  105.622543
H     50.343722   67.388342  105.649254
C     56.478148   62.508927  101.384039
H     56.620971   63.344202  102.081776
H     57.452465   62.238530  100.970997
N     55.589389   62.881321  100.284302
H     54.580247   62.723478  100.405155
C     56.025345   63.516229   99.197791
N     57.330602   63.793755   99.064239
H     57.879043   63.961491   99.901665
H     57.679771   64.268274   98.232411
N     55.188782   63.844589   98.206118
H     54.274161   63.378854   98.107579
H     55.564968   64.285235   97.379745
C     63.187486   67.335866  108.020893
H     64.181074   67.472183  108.474134
H     63.130070   66.335535  107.583264
C     63.021022   68.420468  106.930793
O     63.073141   69.627304  107.299398
O     62.865232   68.049574  105.731400
C     58.868323   69.225377  111.582663
H     58.154338   69.760391  112.216054
H     59.789964   69.815837  111.538351
C     58.391036   68.998437  110.163088
C     57.138902   68.425050  109.877740
H     56.436651   68.222808  110.685984
C     56.816693   68.051517  108.573895
H     55.867990   67.571385  108.339400
C     57.729279   68.257346  107.537088
H     57.479223   67.931997  106.534018
C     59.271290   69.265480  109.100864
H     60.220938   69.761702  109.298242
C     58.947468   68.888655  107.793501
H     59.644585   69.076792  106.980773
C     61.164398   66.259077   99.548987
H     61.996460   66.619327   98.945157
H     60.378354   67.014114   99.495955
N     61.045369   66.872966  102.006215
C     61.644400   66.173702  100.963867
C     61.860049   66.778612  103.061246
H     61.725059   67.227728  104.040938
N     62.943566   66.037707  102.743435
H     63.765996   65.871223  103.345984
C     62.829624   65.650136  101.427693
H     63.577151   65.054345  100.927799
Mo    59.067996   68.006997  102.013093
Fe    52.926040   66.151948  104.663531
Fe    54.897755   67.941893  104.794716
Fe    54.270845   66.754284  102.488689
Fe    55.440691   65.405524  104.403711
Fe    57.803178   66.105829  103.464503
Fe    57.144915   68.657509  103.743697
Fe    56.549798   67.493555  101.557185
S     54.549345   66.319543  106.326469
S     52.914572   68.173962  103.705770
S     53.682578   64.660679  103.079520
S     59.119804   67.774381  104.318380
S     57.362269   69.648686  101.729865
S     58.167952   66.015961  101.224755
S     56.020874   69.773283  105.284988
S     57.290789   64.143096  104.496672
S     54.738359   67.101103  100.330142
C     56.002828   67.039378  103.431895
O     60.518328   69.622932  102.273407
O     59.626740   68.848133   99.972274
O     60.238924   70.722568   98.893575
O     60.498054   71.589500  103.904903
O     60.977274   73.595908  103.029529
O     64.694410   68.333937   99.343762
O     64.869360   69.181274  101.406284
C     60.764069   70.548342  101.203064
C     60.135478   70.009433   99.917632
C     60.107686   71.881299  101.585983
C     60.571218   72.404272  102.941433
C     62.286959   70.587246  100.978610
C     62.744062   69.291236  100.310192
C     64.216981   68.928243  100.351571
H     60.397290   70.188399  103.098722
H     62.246031   68.471635  100.831790
H     62.408041   69.258784   99.274050
H     62.551527   71.454970  100.372465
H     62.742843   70.690033  101.959294
H     59.037643   71.651367  101.683046
H     60.266812   72.616598  100.799420
H     60.772920   65.329965   99.134785
H     49.257419   64.169140  105.224503
H     51.038846   73.349379  109.172406
H     56.668535   71.376169   97.788127
H     56.096799   61.655685  101.944947
H     58.366776   72.772838  107.954032
H     62.459682   67.444747  108.824953
H     50.130280   68.973224  107.553972
H     59.183941   68.304292  112.072616
H     53.611270   73.514212  102.458840
