# Supplementary material for: Resolving the structure of the E1 state of Mo nitrogenase through Mo and Fe K-edge EXAFS and QM/MM calculations
Source: Chem Sci. 2019 Sep 4;10(42):9807–21. doi: 10.1039/c9sc02187f (PMC6984330; doi:10.1039/c9sc02187f)
Supplement: Supplementary file 2 [file SC-010-C9SC02187F-s002.zip › xyzcoordszip/E0/E0-BS235-Ne/E0-BS235-Ne.xyz]

142
C     53.800979   72.896384  103.335861
H     53.755027   73.555247  104.205703
C     52.822574   71.731250  103.534058
H     53.149239   71.129712  104.388531
H     51.789738   72.046809  103.728839
H     52.819053   71.059896  102.671817
C     55.241785   72.372236  103.186762
H     55.996845   73.164674  103.280280
H     55.461052   71.638658  103.967254
H     55.386611   71.839114  102.237321
C     56.410611   71.459708   98.833219
H     57.328751   71.294574   99.409438
H     56.043375   72.473031   99.037289
N     55.429053   70.495506   99.304167
H     55.773751   69.663700   99.788080
C     54.157387   70.818120   99.546873
N     53.593018   71.880843   98.948852
H     54.041648   72.410100   98.208661
H     52.663515   72.145268   99.271447
N     53.436081   70.104087  100.408533
H     53.792163   69.208044  100.763708
H     52.451171   70.346319  100.519680
C     59.280249   72.995717  107.368445
H     59.067462   72.790068  106.313055
H     59.513079   74.063303  107.472346
C     60.484616   72.175541  107.818775
O     60.874650   72.140961  109.005158
N     61.117494   71.521947  106.835589
H     60.780571   71.597866  105.878684
H     61.894834   70.857656  107.029460
C     51.097719   72.275173  109.326681
H     51.105544   72.043117  110.399014
H     50.188451   71.827006  108.899142
N     52.843257   70.543426  109.497278
C     52.318399   71.603708  108.780671
C     53.837212   70.069847  108.760403
H     54.484384   69.238478  109.007150
N     53.981107   70.775092  107.611319
H     54.648627   70.551088  106.862174
C     53.016075   71.756185  107.598111
H     52.905590   72.452829  106.777498
C     49.864111   65.034309  104.867705
H     50.303078   64.726764  103.913948
H     49.184269   65.873558  104.691626
S     51.226903   65.512863  106.021023
C     50.473964   69.123564  106.564129
H     50.250893   70.153347  106.261592
H     51.567333   69.008893  106.570665
O     49.869450   68.242918  105.645005
H     50.370417   67.398218  105.694549
C     56.592485   62.518680  101.382847
H     56.724418   63.354137  102.080337
H     57.573269   62.251128  100.987275
N     55.699349   62.884418  100.287748
H     54.688789   62.770893  100.464987
C     56.085071   63.479997   99.161443
N     57.377545   63.719325   98.926426
H     58.071025   63.559987   99.644794
H     57.713529   64.161101   98.071438
N     55.168703   63.841083   98.242490
H     54.295063   63.291797   98.219402
H     55.509981   64.109619   97.328881
C     63.155122   67.317553  107.992659
H     64.158806   67.445785  108.423226
H     63.082111   66.317950  107.556058
C     62.970799   68.404832  106.910238
O     63.039188   69.609757  107.278805
O     62.783348   68.041371  105.709435
C     58.886242   69.216227  111.592215
H     58.170908   69.749043  112.224602
H     59.808619   69.805112  111.554174
C     58.409961   68.997181  110.171433
C     57.156588   68.428270  109.884282
H     56.451995   68.228144  110.689961
C     56.835684   68.054328  108.580701
H     55.885196   67.576236  108.352377
C     57.750008   68.257536  107.545462
H     57.499875   67.930341  106.543234
C     59.288563   69.269032  109.109420
H     60.237000   69.767174  109.305854
C     58.966137   68.892402  107.801540
H     59.667263   69.084434  106.993325
C     61.155311   66.284446   99.518657
H     61.993144   66.642517   98.922967
H     60.374421   67.043751   99.457298
N     61.027469   66.888335  101.981422
C     61.625379   66.190103  100.935821
C     61.848313   66.792655  103.035440
H     61.731082   67.244164  104.017594
N     62.927106   66.050999  102.711842
H     63.757548   65.887270  103.308665
C     62.810223   65.665173  101.397524
H     63.560266   65.076120  100.893409
Mo    59.058061   68.032463  101.979564
Fe    52.936825   66.202539  104.682209
Fe    54.911955   67.984487  104.794503
Fe    54.246454   66.814100  102.491633
Fe    55.439291   65.449453  104.385261
Fe    57.745793   66.134207  103.413687
Fe    57.168938   68.674178  103.732851
Fe    56.533776   67.524758  101.529800
S     54.585610   66.360930  106.305224
S     52.933416   68.229781  103.729864
S     53.684887   64.730291  103.086852
S     59.114271   67.738216  104.274873
S     57.336043   69.646822  101.731288
S     58.145024   66.050301  101.178969
S     56.072935   69.777257  105.269644
S     57.292636   64.204622  104.455528
S     54.705137   67.186102  100.350451
C     56.012329   67.077451  103.405402
O     60.490329   69.627591  102.262551
O     59.593617   68.855428   99.986731
O     60.221075   70.707157   98.881666
O     60.472616   71.541834  103.886163
O     60.953291   73.570623  103.063241
O     64.687656   68.321466   99.359500
O     64.823969   69.125553  101.444214
C     60.755590   70.552139  101.191340
C     60.124000   70.015406   99.912345
C     60.104522   71.887777  101.572032
C     60.553999   72.385998  102.941719
C     62.278753   70.581295  100.979847
C     62.733274   69.296084  100.292044
C     64.200362   68.906327  100.366201
H     60.385159   70.215408  103.091597
H     62.211954   68.471645  100.780636
H     62.425965   69.294005   99.246527
H     62.557894   71.458603  100.395598
H     62.725978   70.660978  101.966376
H     59.030339   71.681368  101.649787
H     60.280631   72.630536  100.797736
H     60.765994   65.356643   99.099514
H     49.284282   64.183989  105.226622
H     51.035275   73.351826  109.168610
H     56.662816   71.374658   97.776229
H     56.204001   61.660892  101.931798
H     58.375611   72.799373  107.943897
H     62.446674   67.432359  108.813017
H     50.143372   68.970612  107.591447
H     59.197018   68.291230  112.077877
H     53.620602   73.529543  102.467160
