# Supplementary material for: Resolving the structure of the E1 state of Mo nitrogenase through Mo and Fe K-edge EXAFS and QM/MM calculations
Source: Chem Sci. 2019 Sep 4;10(42):9807–21. doi: 10.1039/c9sc02187f (PMC6984330; doi:10.1039/c9sc02187f)
Supplement: Supplementary file 2 [file SC-010-C9SC02187F-s002.zip › xyzcoordszip/E0/E0-BS247-Ne/E0-BS247-Ne.xyz]

142
C     53.794352   72.896540  103.352706
H     53.752577   73.562070  104.217501
C     52.803455   71.743265  103.556237
H     53.120063   71.145688  104.416914
H     51.772283   72.067923  103.744012
H     52.797668   71.063993  102.700302
C     55.228750   72.352938  103.214867
H     55.992803   73.137936  103.298406
H     55.438965   71.626178  104.004999
H     55.368727   71.806922  102.272106
C     56.400951   71.452459   98.821878
H     57.315187   71.284999   99.403805
H     56.033916   72.465616   99.025260
N     55.411417   70.490632   99.281946
H     55.749999   69.644222   99.740998
C     54.146433   70.824568   99.546204
N     53.586739   71.897081   98.962514
H     54.022387   72.410215   98.202849
H     52.660963   72.165969   99.291647
N     53.430604   70.114644  100.415362
H     53.786043   69.222443  100.778081
H     52.447552   70.361848  100.536480
C     59.275929   72.996129  107.366958
H     59.060803   72.788316  106.312456
H     59.506125   74.064454  107.469131
C     60.483245   72.179625  107.816361
O     60.875790   72.149278  109.001985
N     61.115321   71.524880  106.833633
H     60.773658   71.594810  105.878152
H     61.891737   70.859500  107.028284
C     51.102886   72.274363  109.325889
H     51.110338   72.042478  110.398243
H     50.194412   71.825008  108.897953
N     52.845431   70.538813  109.492004
C     52.325006   71.604566  108.780062
C     53.841904   70.068359  108.756465
H     54.487173   69.234600  109.000530
N     53.991983   70.780934  107.612624
H     54.664687   70.560177  106.867379
C     53.028343   71.763704  107.601691
H     52.922029   72.465889  106.785377
C     49.816477   65.034908  104.832944
H     50.258675   64.725455  103.881744
H     49.126341   65.864819  104.653109
S     51.168695   65.535964  105.976199
C     50.477874   69.140965  106.576295
H     50.267520   70.177415  106.287821
H     51.570079   69.014330  106.585192
O     49.866085   68.281859  105.642859
H     50.351070   67.426440  105.682294
C     56.599322   62.537440  101.390730
H     56.746390   63.375176  102.082872
H     57.573713   62.253966  100.990366
N     55.703733   62.906641  100.298468
H     54.692958   62.801208  100.479691
C     56.090937   63.483179   99.163533
N     57.385236   63.704547   98.920018
H     58.080487   63.545153   99.636929
H     57.721201   64.138981   98.061470
N     55.175112   63.844909   98.243356
H     54.297973   63.301166   98.227476
H     55.517854   64.093338   97.324477
C     63.161618   67.320202  107.998717
H     64.165236   67.448735  108.429649
H     63.089674   66.320361  107.562375
C     62.977932   68.406232  106.914348
O     63.032434   69.612067  107.283235
O     62.805750   68.040476  105.712420
C     58.889806   69.219472  111.603832
H     58.172593   69.749019  112.236918
H     59.812444   69.808259  111.571257
C     58.418238   69.004152  110.181113
C     57.166620   68.433687  109.889217
H     56.457387   68.236822  110.691673
C     56.855117   68.050710  108.586090
H     55.906330   67.570292  108.355978
C     57.777182   68.246644  107.556189
H     57.539743   67.906209  106.555344
C     59.301983   69.273999  109.122837
H     60.248484   69.774644  109.322289
C     58.989446   68.887433  107.815540
H     59.694950   69.074162  107.009909
C     61.152033   66.293056   99.518500
H     61.989080   66.651865   98.921921
H     60.369374   67.050861   99.457298
N     61.024678   66.898680  101.981320
C     61.622652   66.200460  100.935503
C     61.846157   66.803127  103.035286
H     61.725448   67.254206  104.017158
N     62.924881   66.062314  102.711055
H     63.754826   65.897909  103.308333
C     62.807812   65.676021  101.396795
H     63.557997   65.087121  100.892584
Mo    59.056203   68.039011  101.979666
Fe    52.986593   66.213804  104.814048
Fe    54.926590   68.000655  104.804322
Fe    54.214802   66.824920  102.539589
Fe    55.475581   65.457002  104.391450
Fe    57.772741   66.196550  103.377151
Fe    57.174078   68.673571  103.733379
Fe    56.461059   67.522636  101.507020
S     54.596445   66.342925  106.342960
S     52.970378   68.277139  103.792720
S     53.707979   64.714208  103.212696
S     59.146664   67.772272  104.270716
S     57.299480   69.621942  101.728553
S     58.118306   66.077650  101.145778
S     56.136963   69.754421  105.320606
S     57.333034   64.259283  104.446361
S     54.631430   67.143012  100.362969
C     55.996097   67.104909  103.383263
O     60.487180   69.630100  102.254134
O     59.575995   68.872930   99.971947
O     60.222664   70.722439   98.874685
O     60.473624   71.542843  103.880795
O     60.951704   73.572114  103.057762
O     64.685277   68.322701   99.358324
O     64.821615   69.130090  101.441639
C     60.752814   70.555922  101.184054
C     60.120189   70.025551   99.902183
C     60.099263   71.889816  101.567901
C     60.552043   72.387528  102.937730
C     62.276096   70.586902  100.975653
C     62.731428   69.301894  100.287722
C     64.198313   68.910115  100.363821
H     60.390866   70.212089  103.087692
H     62.208712   68.477257  100.774466
H     62.425771   69.301204   99.241674
H     62.555818   71.464248  100.391857
H     62.722049   70.666499  101.962917
H     59.025387   71.683624  101.648810
H     60.271872   72.634022  100.794194
H     60.764280   65.363694   99.101366
H     49.249944   64.180864  105.204046
H     51.038009   73.350953  109.168376
H     56.659752   71.368013   97.766436
H     56.203199   61.687687  101.946674
H     58.373341   72.797813  107.944948
H     62.452670   67.434693  108.818688
H     50.142898   68.979454  107.600879
H     59.199614   68.292092  112.085550
H     53.622206   73.526585  102.480080
