# Supplementary material for: Resolving the structure of the E1 state of Mo nitrogenase through Mo and Fe K-edge EXAFS and QM/MM calculations
Source: Chem Sci. 2019 Sep 4;10(42):9807–21. doi: 10.1039/c9sc02187f (PMC6984330; doi:10.1039/c9sc02187f)
Supplement: Supplementary file 2 [file SC-010-C9SC02187F-s002.zip › xyzcoordszip/E0/E0-BS346-Ne/E0-BS346-Ne.xyz]

142
C     53.792821   72.891153  103.338993
H     53.743795   73.551194  104.207851
C     52.813960   71.725930  103.535176
H     53.135208   71.128499  104.394571
H     51.779684   72.041272  103.722553
H     52.816611   71.050481  102.675691
C     55.233188   72.364913  103.196938
H     55.988619   73.158308  103.278065
H     55.452107   71.642872  103.988144
H     55.376144   71.818967  102.254536
C     56.433552   71.408080   98.827041
H     57.356052   71.240531   99.395247
H     56.059074   72.414481   99.050334
N     55.457707   70.430164   99.280532
H     55.801495   69.574462   99.718053
C     54.188338   70.745706   99.544642
N     53.621990   71.825892   98.981428
H     54.053444   72.358127   98.233330
H     52.691102   72.076241   99.315886
N     53.476468   70.006942  100.392995
H     53.846454   69.115437  100.745387
H     52.492896   70.239370  100.522399
C     59.280344   73.001623  107.368797
H     59.067751   72.799678  106.312613
H     59.513152   74.068820  107.476459
C     60.483950   72.179228  107.817704
O     60.873280   72.142254  109.004239
N     61.115865   71.526251  106.833779
H     60.779991   71.604945  105.876697
H     61.892304   70.860571  107.027523
C     51.093708   72.276477  109.328323
H     51.089091   72.041550  110.400126
H     50.190534   71.827790  108.888902
N     52.841798   70.547688  109.510706
C     52.324830   71.613754  108.797365
C     53.858365   70.094778  108.792050
H     54.508578   69.266635  109.042264
N     54.023861   70.820055  107.658442
H     54.710815   70.614412  106.922924
C     53.049608   71.791075  107.635026
H     52.951717   72.498355  106.822058
C     49.852998   65.044745  104.871693
H     50.298334   64.736695  103.921223
H     49.167200   65.877973  104.690211
S     51.209447   65.541136  106.024762
C     50.489954   69.142574  106.579850
H     50.274950   70.176997  106.287676
H     51.582950   69.021805  106.595617
O     49.888291   68.278761  105.644252
H     50.363828   67.419228  105.706155
C     56.591751   62.535798  101.379008
H     56.747005   63.371684  102.071522
H     57.561295   62.253607  100.965845
N     55.688028   62.909152  100.294929
H     54.678853   62.787677  100.472757
C     56.071545   63.500289   99.165757
N     57.362936   63.758299   98.943426
H     58.031268   63.695129   99.699613
H     57.701847   64.194018   98.086795
N     55.158215   63.829602   98.233203
H     54.295786   63.263404   98.202705
H     55.499457   64.120806   97.327036
C     63.152591   67.320341  107.994438
H     64.154363   67.450360  108.428958
H     63.083361   66.320942  107.556748
C     62.969697   68.407897  106.912517
O     63.033142   69.612905  107.281875
O     62.787659   68.044543  105.710964
C     58.877411   69.216714  111.594414
H     58.161174   69.747169  112.227675
H     59.798222   69.807941  111.556942
C     58.402359   68.996522  110.173400
C     57.151786   68.421745  109.884800
H     56.446214   68.220856  110.689419
C     56.836408   68.040622  108.581781
H     55.888818   67.557217  108.352336
C     57.754672   68.242004  107.549761
H     57.512865   67.902272  106.549923
C     59.282037   69.270452  109.112859
H     60.227695   69.773564  109.310159
C     58.966036   68.885683  107.805937
H     59.669019   69.076433  106.998999
C     61.171748   66.282852   99.526057
H     62.011857   66.638454   98.932262
H     60.392097   67.043125   99.463152
N     61.042128   66.893341  101.988726
C     61.638014   66.189954  100.944702
C     61.859752   66.795342  103.044984
H     61.741330   67.248527  104.026252
N     62.935224   66.047881  102.724643
H     63.764159   65.882190  103.322970
C     62.819347   65.661206  101.410263
H     63.566939   65.067065  100.908638
Mo    59.076402   68.022934  101.995620
Fe    52.931842   66.160333  104.677556
Fe    54.895927   67.982626  104.797358
Fe    54.277622   66.791266  102.509617
Fe    55.474816   65.454422  104.391097
Fe    57.790381   66.185673  103.394277
Fe    57.146147   68.704335  103.788149
Fe    56.556525   67.509276  101.550153
S     54.595424   66.297598  106.290495
S     52.976530   68.225188  103.648872
S     53.665969   64.696063  103.156594
S     59.120858   67.781143  104.298819
S     57.327197   69.622355  101.763299
S     58.193500   66.051043  101.168547
S     56.057720   69.778026  105.327722
S     57.319240   64.231446  104.423418
S     54.766821   67.055986  100.354594
C     56.029375   67.111741  103.423101
O     60.500324   69.630880  102.270527
O     59.594030   68.853627   99.992464
O     60.221896   70.705223   98.887440
O     60.472536   71.551996  103.889476
O     60.953672   73.576596  103.057867
O     64.690482   68.324914   99.358230
O     64.829114   69.130259  101.442484
C     60.760733   70.551500  101.195526
C     60.127428   70.011610   99.917868
C     60.106169   71.887138  101.572646
C     60.554633   72.391393  102.941553
C     62.283137   70.584521  100.980642
C     62.737651   69.299673  100.292272
C     64.204606   68.910292  100.365095
H     60.395724   70.218178  103.097722
H     62.217243   68.474635  100.780879
H     62.429335   69.297757   99.247096
H     62.560149   71.461818  100.395461
H     62.731884   70.664748  101.966380
H     59.032168   71.681187  101.651596
H     60.280791   72.628099  100.796319
H     60.780721   65.356263   99.105822
H     49.277427   64.191620  105.230806
H     51.032774   73.353092  109.169408
H     56.679018   71.342604   97.767076
H     56.198277   61.686453  101.937452
H     58.375703   72.803305  107.943568
H     62.440701   67.432739  108.812145
H     50.150168   68.980992  107.602838
H     59.190517   68.291731  112.078601
H     53.614366   73.522926  102.468887
