# Supplementary material for: Resolving the structure of the E1 state of Mo nitrogenase through Mo and Fe K-edge EXAFS and QM/MM calculations
Source: Chem Sci. 2019 Sep 4;10(42):9807–21. doi: 10.1039/c9sc02187f (PMC6984330; doi:10.1039/c9sc02187f)
Supplement: Supplementary file 2 [file SC-010-C9SC02187F-s002.zip › xyzcoordszip/E1-CPCM/E1-BS346-Fe6/E1-BS346-Fe6.xyz]

59
Mo  58.96461480455253     67.90643193683854    101.83687146100110
Fe  53.00005629643729     65.94942141102408    105.00844331090408
Fe  54.95923150860416     67.76787867506576    104.95777580584668
Fe  54.13360608195192     66.72109746412738    102.69189716830647
Fe  55.50719737468791     65.26602720674323    104.34338285463097
Fe  57.69426474877841     66.00696216415642    103.14649365845113
Fe  57.19323812332865     68.62329733970154    103.84054337609038
Fe  56.35982814105616     67.50774290532071    101.54164576602344
C   49.91895657938691     65.36125144793087    104.85136977356936
H   50.24287964496005     64.64601899850280    104.08830664947502
H   49.81051896545200     66.34626474446836    104.38486859706202
S   51.13177622345501     65.42972111240762    106.22518492345978
C   60.99812538073416     66.18158728017659     99.11045000152194
H   61.51535225817803     65.42112336652187     98.51629986356453
H   61.13450376681089     67.15611035415864     98.62941674176824
N   60.92206440908274     66.74789644099390    101.61068361999978
C   61.54387478072695     66.17924312478362    100.50084447709820
C   61.72725530717798     66.54405605449766    102.65092965040817
H   61.52978385735491     66.85465955531971    103.66827731632006
N   62.83354658665422     65.87543895761354    102.26681289500782
H   63.58950839735360     65.59553353879777    102.87863877974787
C   62.74029392348491     65.63217842423390    100.91429480616897
H   63.51028601114305     65.10686233407350    100.36581749166207
S   54.87297239526038     65.99070517575292    106.39719031504514
S   52.88341715477875     68.05703200996631    104.02636121922546
S   53.55339131216594     64.56414889073324    103.31782304310649
S   59.10793769519842     67.42938006557424    104.12657613441277
S   57.25812266747853     69.54702150323384    101.77082248823618
S   57.93944960125147     66.04234965709986    100.89883541463001
S   56.11936312842456     69.55115306892090    105.51818302843976
S   57.33519865847984     64.04276008075512    104.06744597925882
S   54.41814581964279     67.22345188646919    100.55077743098283
C   55.96335642416496     66.98445438958210    103.43939118331517
O   60.47877666890708     69.48919025405000    102.28182320810458
O   59.66549132391518     68.68012965417738     99.96358681192585
O   60.86829230961281     70.18403956752890     98.82826677479163
O   60.38148916943187     71.74646558078815    103.69656739348336
O   60.01089443437174     73.66548519984947    102.59797242047802
O   65.41186165355930     68.55766590580119    100.80892949290931
O   65.08182465010194     70.60588514510779    101.65769054714596
C   60.85410041117174     70.37135029745136    101.20172036234725
C   60.44307051598073     69.69324933632252     99.87820862738556
C   60.05915560416948     71.68115223832162    101.30508922995492
C   60.18410969403908     72.33824059664119    102.64815469146804
C   62.36429463626062     70.61326214239996    101.24691457564637
C   63.14536843500954     69.30700367292393    101.14739259092617
C   64.64240514054541     69.42643326709111    101.16622722408444
H   60.33657828992106     70.04412733325908    103.08363060039225
H   62.88248500288795     68.65859396047335    101.98856033223053
H   62.88430286466350     68.75292644302513    100.24436144091899
H   62.61756901537537     71.27122564460142    100.41447884828992
H   62.61215641259083     71.12998815462721    102.17661778430981
H   58.99282743002571     71.45595615247073    101.17688767510158
H   60.35558769075188     72.36637719384841    100.51265789689209
H   58.12017380794423     69.79338891821816    104.21177246751894
H   59.92477721713583     65.96781900792418     99.11832536673775
H   48.94784127647363     65.04538452686151    105.25019289417730
H   60.02359931944037     74.00284854709055    103.51222933412244
H   66.05465971583520     70.57472696709399    101.65494383208009
