# Supplementary material for: Resolving the structure of the E1 state of Mo nitrogenase through Mo and Fe K-edge EXAFS and QM/MM calculations
Source: Chem Sci. 2019 Sep 4;10(42):9807–21. doi: 10.1039/c9sc02187f (PMC6984330; doi:10.1039/c9sc02187f)
Supplement: Supplementary file 2 [file SC-010-C9SC02187F-s002.zip › xyzcoordszip/E1-CPCM/E1-BS346-S2B/E1-BS346-S2B.xyz]

59
Mo  58.94906658249049     67.85553217488628    101.85491952447272
Fe  53.01849405193307     65.96458868489023    105.05602909398087
Fe  54.94716160800629     67.70597219959505    104.94589031134288
Fe  54.11193359005993     66.66466819295097    102.67705777692490
Fe  55.51707488294383     65.20156455850697    104.38516645684479
Fe  57.68663105722655     65.95641788210212    103.16119064454287
Fe  57.14743929783403     68.43973094872503    103.75869697572385
Fe  56.35469101669582     67.40839430423893    101.52360055219121
C   49.92054980211330     65.49659545180788    104.98713854339503
H   50.19302658781337     64.75366345134074    104.23035185188549
H   49.85155050110542     66.47770044210823    104.50500702276032
S   51.16599162131094     65.53015100222042    106.33284688696484
C   61.07043426679203     66.19230718952495     99.15377234561436
H   61.62002940207838     65.45519193463097     98.55909786769622
H   61.17438223774563     67.17405890336305     98.67931457212869
N   60.94235972424558     66.73371817942241    101.65448421905047
C   61.60355086208416     66.20460538655675    100.54864477659899
C   61.74700910343995     66.56796950732407    102.70125032328170
H   61.51856847445138     66.86331527984854    103.71710642671385
N   62.89219256505498     65.96148249694794    102.32526661526701
H   63.65302428665442     65.71416430491558    102.94497619168872
C   62.82413564476858     65.71903731108014    100.96949502520080
H   63.62373685092562     65.23306180864809    100.42659176133188
S   54.89388122064809     65.97879606451347    106.44719399266852
S   52.87460663814198     68.04419642631463    104.01492223310754
S   53.51717261355645     64.52589175945977    103.39666819871611
S   59.09897976921225     67.41429439191916    104.17013552998932
S   57.22360329325738     69.49498825848347    101.77953681607592
S   57.98174297187989     65.96249987696865    100.90058610715735
S   56.20136374658920     69.64473383164213    105.44787568878313
S   57.35112348521560     63.99285966926164    104.11934536505264
S   54.40116261655457     67.11746952690179    100.52751049846896
C   55.93626996095838     66.90927978418554    103.43726650624448
O   60.46097110057410     69.47181006657226    102.24367291032885
O   59.60579447419614     68.65033974641342     99.95498756178969
O   60.61856677484640     70.26828245507440     98.78794637826138
O   60.37578137132552     71.69206690599488    103.71494583074660
O   60.07149193346432     73.64533887077147    102.65780597265747
O   65.35796897498015     69.58680555427067    100.21144975413505
O   64.86491842671506     69.55468367308066    102.40200211506797
C   60.76500179901544     70.37791418009171    101.16252762466949
C   60.29893749298574     69.71621790294890     99.84750693280203
C   59.96589460729844     71.67707996654333    101.33792887876696
C   60.17272564453039     72.30938860441044    102.68111447409296
C   62.27558898900525     70.63317228576615    101.14308086642890
C   63.04922450992936     69.32767498102753    100.90713557991508
C   64.52636047519159     69.49834624766322    101.09171557611921
H   60.36484610666920     70.01144060532148    103.06141287491050
H   62.69585675048185     68.58863843497619    101.62540719888064
H   62.87117709606090     68.96404921671871     99.89670484226367
H   62.49326006587528     71.34956703122516    100.34956386857685
H   62.56830380313801     71.07441176938580    102.09961686642572
H   58.89669276536025     71.43017199256624    101.27937352539007
H   60.19923146675428     72.37685794593710    100.53786424376912
H   55.40422078122453     70.48682025852415    104.76001346224747
H   60.00535111446964     65.94041491970248     99.15376618123791
H   48.94383418022930     65.23544516200603    105.41111610211182
H   60.14455535516554     73.96569736892444    103.57538479141662
H   65.82627166937891     69.69801679286623    102.44905550577808
