# Supplementary material for: Resolving the structure of the E1 state of Mo nitrogenase through Mo and Fe K-edge EXAFS and QM/MM calculations
Source: Chem Sci. 2019 Sep 4;10(42):9807–21. doi: 10.1039/c9sc02187f (PMC6984330; doi:10.1039/c9sc02187f)
Supplement: Supplementary file 2 [file SC-010-C9SC02187F-s002.zip › xyzcoordszip/E1-CPCM/E1-BS346-S3A/E1-BS346-S3A.xyz]

59
Mo  58.97628032491655     67.94841506363176    101.77805736110709
Fe  52.98889331349807     65.95292916649733    104.92229489825763
Fe  54.98441147768615     67.80219548200866    104.90975574941859
Fe  54.10954363979423     66.83071399760603    102.61173533749381
Fe  55.47359410947065     65.31472725326798    104.19571163580368
Fe  57.66610337271074     66.09062061809971    103.01286603334104
Fe  57.19649607779668     68.59987792847481    103.73926375429801
Fe  56.35746782595294     67.57824118531667    101.45839659064302
C   49.86990565135182     65.35101161291601    105.17824604559843
H   50.04579249668598     64.67975304119091    104.33108206388017
H   49.69969112989996     66.36254719592547    104.79343010736605
S   51.29752032850325     65.32767264337214    106.33002835546515
C   61.04948119684514     66.29156599070328     99.03717181660311
H   61.56964152823886     65.54303752290240     98.43004667243827
H   61.19476721711926     67.27677894853305     98.58100563998272
N   60.93401660228633     66.77702927849298    101.55237244678894
C   61.57877438955200     66.25342881425541    100.43384410607986
C   61.72558011691257     66.54554739546566    102.59657567156844
H   61.50541779608275     66.82196712787872    103.61935916890836
N   62.84489095455442     65.90115254218453    102.20793231733830
H   63.60491680049002     65.62884191335340    102.81787389598600
C   62.77591047196996     65.70545294545560    100.84600135561520
H   63.55792502412582     65.20351792956171    100.29232528487232
S   54.91433745215468     65.93840700458762    106.27255702952340
S   52.86387895117117     68.10791001761729    104.03155555699082
S   53.52371292467814     64.62633861608876    103.15871269279009
S   59.10245410734925     67.43446146188670    104.08051310473087
S   57.28981015583150     69.62780707369900    101.72526821914492
S   57.94631178112512     66.11142658444210    100.75355955047515
S   56.22026865421436     69.57038867915814    105.45492191539923
S   57.35476329678252     63.93822852066405    103.84372531064103
S   54.38808603169399     67.37635562307764    100.47413447616631
C   55.94123761225770     67.03921245801826    103.34079140269436
O   60.51037552775273     69.51288985521809    102.25780887552689
O   59.70310473195948     68.76496566551674     99.92025652116739
O   61.04819762152903     70.17560185537671     98.82244499696955
O   60.31601434058996     71.75343221176148    103.67403501951833
O   59.95810040389544     73.67453922262516    102.57501031260703
O   65.43057572374956     68.58332762121772    101.74697651776755
O   65.17183067976288     70.65223813259293    100.92199033913023
C   60.91468501450912     70.40093286224746    101.19324428164641
C   60.54271017311355     69.72459547103817     99.85742387260372
C   60.10287494620390     71.70273196935935    101.27070906184673
C   60.15496027571982     72.35042465655930    102.62146101546062
C   62.41984815140978     70.65046789997487    101.29284946789744
C   63.20254000147239     69.34238536062055    101.22406003367368
C   64.69365749675292     69.46079399853022    101.34393783378947
H   57.88220665922907     64.15382942749122    105.06284087646833
H   62.87313773760027     68.65250709027161    101.99841094242858
H   63.01442174174807     68.84843531838160    100.26390625055515
H   62.70375317508555     71.30921096439189    100.47260853612859
H   62.63207244707362     71.16586058003709    102.23389702320857
H   59.04549439660431     71.46243398917615    101.09486553907510
H   60.42484727087555     72.39854115821954    100.49738254113635
H   60.35420058278915     70.06867734683465    103.05596628019927
H   59.97503047010019     66.08290218967700     99.03035730064148
H   48.97321951410788     65.01890239593723    105.71454713857189
H   59.91984010396558     74.00286261256780    103.49184374294634
H   66.14039725717224     70.62328974196723    101.01301459313520
