# Supplementary material for: Resolving the structure of the E1 state of Mo nitrogenase through Mo and Fe K-edge EXAFS and QM/MM calculations
Source: Chem Sci. 2019 Sep 4;10(42):9807–21. doi: 10.1039/c9sc02187f (PMC6984330; doi:10.1039/c9sc02187f)
Supplement: Supplementary file 2 [file SC-010-C9SC02187F-s002.zip › xyzcoordszip/E1-CPCM/E1-BS346-S5A/E1-BS346-S5A.xyz]

59
Mo  58.96395582304037     67.92142425172594    101.85592702656831
Fe  52.97238784811724     65.98908331034177    105.03391030205235
Fe  54.97785122272720     67.82687100403538    105.01748337704903
Fe  54.13666313907867     66.77490757907684    102.75866110216153
Fe  55.50439603864454     65.30985122231810    104.39250149636825
Fe  57.67719292428232     66.04406999369046    103.17812079889607
Fe  57.20655915728801     68.58961642404266    103.84610751547426
Fe  56.39386991544943     67.53360712044393    101.60100371768101
C   49.91887094230851     65.32938770674573    104.79437171105563
H   50.30574617908472     64.61756117134354    104.05784916106846
H   49.78058904271173     66.29935977856904    104.30462332634471
S   51.07658451620318     65.48080087346001    106.20914221107729
C   61.00828035502657     66.19537119530240     99.12451586333154
H   61.53044138048497     65.44067410312444     98.52694976663263
H   61.13939961405702     67.17274092282476     98.64746239986296
N   60.92605410281848     66.74940549017226    101.62669470224699
C   61.55320972450598     66.19029566584688    100.51530449421868
C   61.73263664173941     66.54845907363001    102.66543121892559
H   61.52510926657580     66.84934896536826    103.68403225455003
N   62.84559540167363     65.89066867497253    102.27937384796472
H   63.60380774893787     65.61515255918451    102.89028051011157
C   62.75436475220378     65.65084723814826    100.92570367731479
H   63.52944384854779     65.13530543215349    100.37492452928186
S   54.83596825062953     66.02163832287214    106.44554311589728
S   52.88733869584198     68.11728910563362    104.05261178388139
S   53.53874852921145     64.61355246299232    103.32375988805228
S   59.13547508185366     67.45883151109749    104.15952721571858
S   57.26987542445813     69.59991674481164    101.81088242171326
S   57.95090392067590     66.04013518971999    100.90740098045936
S   56.24186355824141     69.57710101370391    105.56056349227585
S   57.33850951841668     64.08516899229051    104.14307834588851
S   54.37968078089668     67.20672663245058    100.45894382713696
C   55.95870967763011     67.01751496475595    103.48375789057584
O   60.51744971473710     69.47934196728693    102.25849612583764
O   59.64001853744425     68.70023600612362     99.95623612960149
O   60.88427756539200     70.15751353642683     98.80086649778055
O   60.40860683715830     71.71876164021802    103.67965087140642
O   60.05632706435163     73.64721161172116    102.59216802576266
O   65.43256151719055     68.53620906092694    100.74705271269919
O   65.11304092277075     70.58164005879837    101.60562632312300
C   60.88196108508325     70.35985490320176    101.17361721428648
C   60.44747434086579     69.68400336079804     99.85690458701551
C   60.08790388304477     71.66938462341454    101.28800605039606
C   60.21803788971928     72.31817755302808    102.63346424876619
C   62.39254902061206     70.59930258644766    101.20343115351508
C   63.16950217611943     69.29092505409001    101.09831267528105
C   64.66682344045579     69.40552259233343    101.11142478292430
H   54.63732670366693     65.94392611822664    100.07593428768875
H   62.90727685429959     68.64062412720094    101.93838442168631
H   62.90275419502927     68.74090331136642    100.19459840215212
H   62.64008170676213     71.25555705838265    100.36786816629288
H   62.65122144785032     71.11721666845739    102.12985229470200
H   59.02078868080040     71.43885081108964    101.16791354563780
H   60.37653210235723     72.35975280026750    100.49719621104062
H   60.40838918443230     70.03598631061109    103.06414877844372
H   59.93584705866029     65.97652276206502     99.13239737250716
H   48.94939638079354     64.97380050820863    105.16287287301196
H   60.07091566890437     73.97789338694636    103.50886084469320
H   66.08568703305852     70.54575905885594    101.59899820029686
