# Supplementary material for: Resolving the structure of the E1 state of Mo nitrogenase through Mo and Fe K-edge EXAFS and QM/MM calculations
Source: Chem Sci. 2019 Sep 4;10(42):9807–21. doi: 10.1039/c9sc02187f (PMC6984330; doi:10.1039/c9sc02187f)
Supplement: Supplementary file 2 [file SC-010-C9SC02187F-s002.zip › xyzcoordszip/E1-NoOH/E1-NoOH-BS147-Nd-S5A/E1-NoOH-BS147-Nd-S5A.xyz]

142
C     53.795345   72.908695  103.364042
H     53.739567   73.590206  104.216845
C     52.822583   71.745244  103.596664
H     53.179832   71.140740  104.436717
H     51.797933   72.065285  103.826827
H     52.781134   71.071451  102.737725
C     55.244166   72.397432  103.235747
H     55.989037   73.199763  103.320671
H     55.467177   71.674195  104.026660
H     55.408134   71.855061  102.294555
C     56.502968   71.579991   98.882650
H     57.433886   71.575853   99.457449
H     56.022431   72.556835   99.013108
N     55.652936   70.539557   99.438133
H     56.116966   69.853990  100.045407
C     54.350445   70.696058   99.627666
N     53.640469   71.555006   98.874197
H     54.070628   72.136082   98.161575
H     52.723002   71.812307   99.249767
N     53.711103   69.974409  100.557239
H     54.222216   69.488588  101.290414
H     52.719543   70.141941  100.702558
C     59.296687   72.936155  107.344724
H     59.078669   72.738335  106.289175
H     59.545070   74.000994  107.449459
C     60.501507   72.105651  107.777672
O     60.894077   72.065159  108.969410
N     61.120464   71.456946  106.786754
H     60.807278   71.567462  105.816167
H     61.906464   70.807390  106.968996
C     51.095854   72.275729  109.339748
H     51.098988   72.049749  110.413901
H     50.187749   71.825143  108.911782
N     52.816820   70.527179  109.531579
C     52.318699   71.595613  108.808624
C     53.817701   70.043533  108.807688
H     54.449426   69.202328  109.060812
N     53.990945   70.748763  107.665209
H     54.671513   70.511669  106.920353
C     53.040051   71.741715  107.638859
H     52.952858   72.441610  106.818213
C     49.798445   65.048633  104.853161
H     50.219647   64.760273  103.885178
H     49.101179   65.878924  104.700201
S     51.182062   65.528792  105.980345
C     50.455680   69.129996  106.527462
H     50.243970   70.164590  106.232068
H     51.547076   68.999416  106.518956
O     49.825454   68.261650  105.612505
H     50.327312   67.414508  105.644426
C     56.654141   62.470567  101.367584
H     56.809883   63.330588  102.031761
H     57.628366   62.154827  100.992508
N     55.786516   62.817440  100.242712
H     54.766691   62.732983  100.392632
C     56.216319   63.424499   99.140096
N     57.517627   63.593653   98.912150
H     58.202640   63.409014   99.635735
H     57.863378   64.115718   98.104978
N     55.332034   63.891135   98.231814
H     54.396137   63.447401   98.194127
H     55.703751   64.126229   97.319501
C     63.218434   67.285457  108.053670
H     64.208903   67.453610  108.502576
H     63.169627   66.268185  107.654959
C     63.021659   68.325323  106.922858
O     63.144107   69.541253  107.230107
O     62.761823   67.884037  105.763537
C     58.869688   69.228452  111.561035
H     58.157706   69.772510  112.188708
H     59.790122   69.818602  111.501903
C     58.386471   68.982360  110.147018
C     57.125724   68.422206  109.874792
H     56.425083   68.238543  110.689002
C     56.792444   68.041855  108.575666
H     55.832352   67.581072  108.349048
C     57.704905   68.223305  107.534528
H     57.447093   67.886236  106.537406
C     59.265113   69.229172  109.078551
H     60.216623   69.726454  109.264096
C     58.931892   68.842919  107.776567
H     59.626006   69.020767  106.958650
C     61.171150   66.289949   99.532754
H     62.004409   66.655139   98.934293
H     60.385569   67.047749   99.486284
N     61.050795   66.853788  102.002726
C     61.649763   66.181109  100.945978
C     61.869605   66.740057  103.051155
H     61.742826   67.165849  104.041969
N     62.954679   66.010020  102.716156
H     63.787175   65.862631  103.311909
C     62.838872   65.651110  101.393625
H     63.588235   65.074881  100.874604
Mo    59.112417   68.098623  102.026548
Fe    52.870472   66.186763  104.594211
Fe    54.866560   67.948353  104.736282
Fe    54.293441   66.695851  102.429500
Fe    55.480826   65.420932  104.337946
Fe    57.826375   66.142467  103.393557
Fe    57.226185   68.658718  103.845594
Fe    56.544005   67.530338  101.575964
S     54.498128   66.344662  106.259320
S     52.934735   68.182814  103.542003
S     53.684178   64.645559  103.066065
S     59.207981   67.725998  104.320421
S     57.309450   69.652605  101.861772
S     58.183580   66.102916  101.141290
S     55.970917   69.764433  105.333732
S     57.324203   64.174911  104.476366
S     54.767600   67.073545  100.162069
C     56.030188   66.966887  103.363023
O     60.483466   69.555813  102.253510
O     59.532131   68.896005   99.984777
O     60.204731   70.741811   98.909289
O     60.157078   71.961842  104.055375
O     61.110997   73.620178  102.884224
O     64.672308   68.357068   99.382451
O     64.834364   69.174874  101.458246
C     60.709158   70.513916  101.276176
C     60.096180   70.047155   99.943736
C     60.031171   71.854853  101.668036
C     60.473684   72.505263  102.993625
C     62.237719   70.613286  101.027116
C     62.718269   69.328435  100.347289
C     64.187767   68.947396  100.394348
H     55.126131   65.814724   99.842901
H     62.210589   68.510367  100.863077
H     62.390735   69.302734   99.307308
H     62.463911   71.488713  100.414532
H     62.708082   70.739683  101.999243
H     58.968720   71.600229  101.777607
H     60.175680   72.557048  100.839643
H     60.781474   65.359796   99.119190
H     49.240834   64.183101  105.210921
H     51.034792   73.351251  109.173646
H     56.761063   71.429206   97.834453
H     56.236448   61.649390  101.950052
H     58.398660   72.748759  107.933366
H     62.486713   67.416438  108.850850
H     50.137670   68.981368  107.559376
H     59.187784   68.315505  112.064434
H     53.609607   73.519436  102.480547
