# Supplementary material for: Resolving the structure of the E1 state of Mo nitrogenase through Mo and Fe K-edge EXAFS and QM/MM calculations
Source: Chem Sci. 2019 Sep 4;10(42):9807–21. doi: 10.1039/c9sc02187f (PMC6984330; doi:10.1039/c9sc02187f)
Supplement: Supplementary file 2 [file SC-010-C9SC02187F-s002.zip › xyzcoordszip/E1-NoOH/E1-NoOH-BS235-Nd-S2B/E1-NoOH-BS235-Nd-S2B.xyz]

142
C     53.854930   73.012894  103.354720
H     53.715475   73.718466  104.178783
C     52.954641   71.787453  103.568597
H     53.215775   71.286204  104.506994
H     51.885959   72.029097  103.631967
H     53.086880   71.048062  102.772945
C     55.343360   72.602773  103.310393
H     56.040263   73.413372  103.069261
H     55.668171   72.249437  104.292157
H     55.511213   71.777447  102.605792
C     56.478806   71.401892   98.857326
H     57.413727   71.243902   99.404079
H     56.109799   72.407558   99.094273
N     55.523807   70.413511   99.335930
H     55.899696   69.612766   99.851175
C     54.252485   70.711491   99.594748
N     53.656597   71.757911   98.991549
H     54.134551   72.360720   98.333776
H     52.735296   72.015885   99.347044
N     53.556309   69.987250  100.472191
H     53.912637   69.061512  100.762046
H     52.565266   70.194361  100.575473
C     59.292158   72.969768  107.344283
H     59.078178   72.790267  106.284383
H     59.543445   74.031706  107.467597
C     60.492238   72.127329  107.768474
O     60.880107   72.068199  108.960984
N     61.109603   71.488824  106.770451
H     60.796069   71.608948  105.799944
H     61.892802   70.833501  106.948610
C     51.091059   72.272488  109.359933
H     51.079571   72.052085  110.435093
H     50.188076   71.819616  108.923787
N     52.787511   70.507410  109.585381
C     52.314866   71.579616  108.851303
C     53.785614   70.000329  108.877302
H     54.395562   69.146517  109.141065
N     53.983814   70.697357  107.733063
H     54.662027   70.447833  106.999581
C     53.050622   71.707827  107.689632
H     52.984499   72.406888  106.866111
C     49.840785   65.019478  104.878228
H     50.285486   64.722153  103.923475
H     49.158327   65.857687  104.704245
S     51.199174   65.487204  106.041826
C     50.462463   69.096794  106.540459
H     50.243866   70.126128  106.230596
H     51.554850   68.973817  106.536773
O     49.844585   68.210315  105.637116
H     50.363574   67.372879  105.671881
C     56.587653   62.467544  101.350973
H     56.779566   63.315478  102.020978
H     57.544343   62.139824  100.939668
N     55.703224   62.843554  100.251352
H     54.686609   62.754523  100.407729
C     56.131913   63.478681   99.160904
N     57.439231   63.710913   98.996121
H     58.044918   63.737256   99.806811
H     57.795113   64.199007   98.173863
N     55.274083   63.851048   98.203586
H     54.344123   63.404622   98.143394
H     55.644549   64.230221   97.344126
C     63.215838   67.312516  108.058031
H     64.202966   67.495218  108.508200
H     63.181423   66.295339  107.658136
C     63.001489   68.351635  106.930424
O     63.114921   69.568122  107.239053
O     62.733099   67.911225  105.772644
C     58.846547   69.221317  111.504279
H     58.129287   69.770847  112.120687
H     59.763159   69.817082  111.442957
C     58.367889   68.967640  110.088956
C     57.110154   68.402522  109.815999
H     56.419517   68.193910  110.632428
C     56.765370   68.049717  108.511093
H     55.814358   67.569427  108.285237
C     57.665052   68.267844  107.466097
H     57.407651   67.929493  106.465116
C     59.237321   69.240384  109.018624
H     60.188769   69.737110  109.205388
C     58.892417   68.886842  107.709699
H     59.581333   69.084028  106.891911
C     61.179400   66.270464   99.537962
H     62.009349   66.637355   98.935952
H     60.393204   67.027208   99.490630
N     61.076131   66.857304  102.004373
C     61.664910   66.171295  100.949710
C     61.900383   66.751245  103.049016
H     61.781190   67.184143  104.037672
N     62.980467   66.014144  102.714154
H     63.814468   65.866276  103.308311
C     62.854630   65.642451  101.396119
H     63.596390   65.055707  100.878418
Mo    59.126459   68.071964  102.040739
Fe    52.953062   66.111486  104.696262
Fe    54.972771   67.794312  104.808243
Fe    54.278207   66.682182  102.484270
Fe    55.460948   65.307162  104.416123
Fe    57.798934   66.025775  103.434143
Fe    57.219066   68.530806  103.775859
Fe    56.577795   67.437097  101.570715
S     54.572404   66.216265  106.350253
S     52.988128   68.144108  103.756577
S     53.677646   64.589963  103.129550
S     59.168146   67.638320  104.317267
S     57.300114   69.592330  101.810398
S     58.257412   66.041714  101.195040
S     55.961702   69.799529  105.283599
S     57.334373   64.084930  104.504426
S     54.766475   67.064486  100.340818
C     56.059847   66.931524  103.423837
O     60.473126   69.544247  102.268368
O     59.554383   68.857849  100.000186
O     60.207486   70.711096   98.921656
O     60.115133   71.958601  104.054910
O     61.094693   73.605490  102.888611
O     64.678110   68.360395   99.391238
O     64.830730   69.166544  101.472664
C     60.703947   70.498620  101.288013
C     60.100207   70.017957   99.956142
C     60.022631   71.839758  101.666650
C     60.449688   72.495618  102.994070
C     62.233154   70.601286  101.041580
C     62.720003   69.324548  100.351122
C     64.189318   68.944446  100.403789
H     55.200418   70.421979  104.377694
H     62.211226   68.499129  100.853248
H     62.400108   69.309041   99.308810
H     62.457157   71.482100  100.435989
H     62.704112   70.723016  102.013795
H     58.957790   71.589066  101.760373
H     60.186449   72.537869  100.838043
H     60.791349   65.339678   99.124293
H     49.262788   64.163658  105.226881
H     51.034306   73.346589  109.183430
H     56.697870   71.342418   97.791240
H     56.171204   61.652128  101.942357
H     58.392489   72.775855  107.928287
H     62.480711   67.433475  108.853659
H     50.140466   68.958263  107.572541
H     59.164597   68.317155  112.023318
H     53.651517   73.581207  102.447135
