# Supplementary material for: Resolving the structure of the E1 state of Mo nitrogenase through Mo and Fe K-edge EXAFS and QM/MM calculations
Source: Chem Sci. 2019 Sep 4;10(42):9807–21. doi: 10.1039/c9sc02187f (PMC6984330; doi:10.1039/c9sc02187f)
Supplement: Supplementary file 2 [file SC-010-C9SC02187F-s002.zip › xyzcoordszip/E1-NoOH/E1-NoOH-BS235-Nd-S5A/E1-NoOH-BS235-Nd-S5A.xyz]

142
C     53.772253   72.917757  103.368960
H     53.713631   73.601413  104.220298
C     52.793908   71.757816  103.593231
H     53.131499   71.159874  104.445601
H     51.763760   72.076455  103.799297
H     52.772693   71.075862  102.740017
C     55.217052   72.396172  103.250777
H     55.968952   73.192699  103.327987
H     55.433538   71.680809  104.050134
H     55.378148   71.841787  102.316342
C     56.481546   71.555824   98.886773
H     57.412760   71.533783   99.461009
H     56.012852   72.536624   99.031124
N     55.621558   70.516951   99.434438
H     56.082908   69.834914  100.047508
C     54.319878   70.687958   99.628841
N     53.623945   71.565940   98.882761
H     54.066325   72.153553   98.183784
H     52.706792   71.828743   99.255399
N     53.664960   69.971936  100.549400
H     54.143935   69.418568  101.259329
H     52.673098   70.148804  100.682086
C     59.298282   72.935896  107.344807
H     59.080562   72.731339  106.290490
H     59.542527   74.002210  107.443892
C     60.506331   72.112115  107.781194
O     60.896471   72.072374  108.973467
N     61.132292   71.467824  106.791471
H     60.824826   71.581034  105.819300
H     61.918160   70.819491  106.976307
C     51.098333   72.274782  109.338474
H     51.103028   72.047608  110.412253
H     50.189246   71.825438  108.911353
N     52.822285   70.526072  109.521961
C     52.318478   71.594177  108.801853
C     53.813132   70.037478  108.787717
H     54.445194   69.194654  109.034737
N     53.973878   70.739620  107.641079
H     54.649539   70.506348  106.894434
C     53.026012   71.735476  107.623396
H     52.931374   72.433118  106.801876
C     49.829162   65.046517  104.858495
H     50.271630   64.753594  103.901371
H     49.134211   65.875148  104.687496
S     51.188994   65.536482  106.009790
C     50.450859   69.130826  106.548946
H     50.236836   70.163977  106.249799
H     51.542466   69.002763  106.539591
O     49.822865   68.256694  105.638732
H     50.333737   67.414494  105.667923
C     56.647930   62.486100  101.365681
H     56.801528   63.347437  102.028490
H     57.622659   62.167323  100.993998
N     55.782444   62.829423  100.238439
H     54.761389   62.769177  100.399085
C     56.214759   63.429328   99.132289
N     57.518294   63.594704   98.906707
H     58.205321   63.385295   99.621112
H     57.867838   64.105649   98.094241
N     55.335682   63.888463   98.218677
H     54.394868   63.455334   98.188441
H     55.707006   64.120542   97.305820
C     63.212762   67.284818  108.048104
H     64.204265   67.450841  108.495147
H     63.161892   66.268865  107.646465
C     63.014257   68.329317  106.922922
O     63.148987   69.542854  107.231945
O     62.739955   67.894504  105.763706
C     58.887346   69.226663  111.596390
H     58.176585   69.765123  112.230197
H     59.810321   69.813597  111.544670
C     58.403548   68.992800  110.180798
C     57.145109   68.428825  109.906794
H     56.442023   68.245148  110.718634
C     56.818103   68.039936  108.609121
H     55.862616   67.569653  108.383892
C     57.732010   68.222021  107.569683
H     57.478395   67.881364  106.572877
C     59.282673   69.242809  109.113517
H     60.231472   69.744854  109.299854
C     58.953714   68.852030  107.811875
H     59.647672   69.035077  106.995149
C     61.170727   66.296235   99.550320
H     62.007138   66.656592   98.953105
H     60.389050   67.057539   99.497589
N     61.048652   66.868266  102.022640
C     61.645823   66.191450  100.965950
C     61.865565   66.751973  103.072356
H     61.742051   67.178565  104.063469
N     62.948691   66.018706  102.738416
H     63.781753   65.869480  103.333003
C     62.833230   65.659685  101.416065
H     63.583171   65.082554  100.898763
Mo    59.126451   68.128713  102.053245
Fe    52.934303   66.232746  104.680623
Fe    54.934902   68.015355  104.887620
Fe    54.293197   66.935310  102.569348
Fe    55.427825   65.463334  104.415250
Fe    57.761191   66.151258  103.448123
Fe    57.213567   68.704334  103.829906
Fe    56.582983   67.575636  101.621465
S     54.543757   66.342617  106.352494
S     52.948076   68.298350  103.775064
S     53.668289   64.776483  103.061159
S     59.154483   67.739943  104.338486
S     57.349425   69.715659  101.846771
S     58.191590   66.126193  101.200630
S     56.094236   69.823353  105.359657
S     57.281702   64.192421  104.480267
S     54.719620   67.008327  100.309396
C     56.048574   67.117879  103.483977
O     60.494728   69.572938  102.260882
O     59.554585   68.896180   99.999898
O     60.210369   70.744080   98.915202
O     60.212787   71.957755  104.055732
O     61.112032   73.648826  102.889656
O     64.674937   68.354119   99.385240
O     64.836369   69.167118  101.462918
C     60.722164   70.529395  101.279485
C     60.106328   70.053331   99.951694
C     60.054727   71.873118  101.670063
C     60.501479   72.519230  102.995394
C     62.249953   70.618872  101.026093
C     62.723752   69.330814  100.348244
C     64.191455   68.944094  100.397369
H     55.155229   65.764785  100.029083
H     62.212671   68.515639  100.864914
H     62.397171   69.304622   99.308056
H     62.478267   71.491821  100.411007
H     62.722807   70.744497  101.996873
H     58.990839   71.626032  101.781177
H     60.202176   72.574076  100.841732
H     60.781222   65.367140   99.134225
H     49.263962   64.184196  105.212076
H     51.036397   73.350456  109.173680
H     56.737663   71.418743   97.836211
H     56.229160   61.666366  101.949406
H     58.400392   72.748127  107.933537
H     62.482798   67.414011  108.847185
H     50.132809   68.983814  107.581079
H     59.202349   68.306310  112.088113
H     53.596653   73.526688  102.482149
