# Supplementary material for: Resolving the structure of the E1 state of Mo nitrogenase through Mo and Fe K-edge EXAFS and QM/MM calculations
Source: Chem Sci. 2019 Sep 4;10(42):9807–21. doi: 10.1039/c9sc02187f (PMC6984330; doi:10.1039/c9sc02187f)
Supplement: Supplementary file 2 [file SC-010-C9SC02187F-s002.zip › xyzcoordszip/E1-NoOH/E1-NoOH-BS247-Nd-S5A/E1-NoOH-BS247-Nd-S5A.xyz]

142
C     53.761170   72.920408  103.394046
H     53.696253   73.612044  104.238517
C     52.776508   71.765805  103.620006
H     53.103047   71.176607  104.482618
H     51.744510   72.087917  103.810549
H     52.763380   71.073979  102.774512
C     55.203766   72.389178  103.297232
H     55.960169   73.182602  103.357892
H     55.412385   71.690733  104.113877
H     55.367740   71.811687  102.377487
C     56.500230   71.533193   98.868907
H     57.429610   71.508093   99.445683
H     56.029493   72.512197   99.017628
N     55.636044   70.491136   99.401603
H     56.090890   69.786755   99.994365
C     54.341598   70.676314   99.620761
N     53.638836   71.563884   98.896182
H     54.063376   72.134782   98.172122
H     52.727496   71.827033   99.282013
N     53.705186   69.954412  100.553663
H     54.231201   69.469529  101.277662
H     52.722437   70.147979  100.726314
C     59.298110   72.935404  107.345962
H     59.080723   72.735602  106.290660
H     59.544857   74.000759  107.449114
C     60.504318   72.107559  107.779877
O     60.897081   72.070026  108.971672
N     61.124240   71.458251  106.790156
H     60.810611   71.566830  105.819504
H     61.909374   70.807784  106.973116
C     51.103934   72.273158  109.346070
H     51.109842   72.050939  110.420882
H     50.194594   71.820968  108.922464
N     52.819729   70.517199  109.528448
C     52.323906   71.590680  108.810851
C     53.813054   70.028502  108.797712
H     54.442102   69.183411  109.044719
N     53.983390   70.735560  107.655603
H     54.659873   70.497673  106.911298
C     53.038945   71.735069  107.637288
H     52.952261   72.438559  106.819902
C     49.780830   65.045701  104.820694
H     50.226050   64.746539  103.867284
H     49.077236   65.865281  104.642816
S     51.129883   65.560740  105.960791
C     50.449889   69.149157  106.548687
H     50.248411   70.189007  106.265011
H     51.540162   69.008508  106.538352
O     49.811192   68.298854  105.623584
H     50.300654   67.443750  105.646224
C     56.647384   62.507567  101.368333
H     56.837760   63.366491  102.024958
H     57.604316   62.164471  100.973397
N     55.768350   62.869999  100.256875
H     54.749272   62.797243  100.418333
C     56.199279   63.447460   99.137250
N     57.503479   63.607910   98.913041
H     58.173283   63.486429   99.663353
H     57.852506   64.109900   98.094827
N     55.319989   63.881656   98.212915
H     54.384768   63.437475   98.178519
H     55.693413   64.127489   97.304891
C     63.222961   67.283862  108.056222
H     64.213657   67.454635  108.503662
H     63.175318   66.265896  107.659011
C     63.022322   68.322349  106.924520
O     63.144586   69.538695  107.231159
O     62.759717   67.879730  105.766693
C     58.887536   69.229901  111.588186
H     58.174943   69.769786  112.218815
H     59.810338   69.817013  111.536756
C     58.407290   68.992720  110.171996
C     57.148804   68.429328  109.897273
H     56.443940   68.249365  110.708501
C     56.824739   68.036030  108.600227
H     55.867998   67.567864  108.376762
C     57.742050   68.211262  107.562342
H     57.495632   67.863454  106.566099
C     59.288954   69.238413  109.105683
H     60.237723   69.740470  109.292123
C     58.963510   68.841633  107.804900
H     59.659254   69.017548  106.988035
C     61.152632   66.302272   99.529066
H     61.987420   66.666913   98.931971
H     60.364874   67.057684   99.478523
N     61.014629   66.865328  101.998553
C     61.624955   66.198788  100.944488
C     61.830822   66.758529  103.049975
H     61.694868   67.182206  104.039970
N     62.924738   66.039565  102.719299
H     63.755865   65.895396  103.316820
C     62.817505   65.679796  101.396431
H     63.576384   65.112982  100.880551
Mo    59.075246   68.122060  102.021725
Fe    52.968125   66.241976  104.807706
Fe    54.915289   68.015471  104.823464
Fe    54.236726   66.806417  102.601350
Fe    55.484473   65.430138  104.427483
Fe    57.785255   66.186243  103.375780
Fe    57.199608   68.662306  103.821115
Fe    56.472822   67.565869  101.580335
S     54.540326   66.352454  106.360772
S     52.958343   68.298553  103.758397
S     53.678644   64.693170  103.235290
S     59.171377   67.734477  104.312600
S     57.270432   69.679902  101.855926
S     58.123820   66.142003  101.115629
S     56.089950   69.764825  105.383101
S     57.327197   64.218981  104.475297
S     54.653434   66.958455  100.280486
C     55.980788   67.097371  103.442485
O     60.459477   69.567669  102.260595
O     59.510179   68.918549   99.983867
O     60.205285   70.758735   98.914363
O     60.165842   71.975969  104.060176
O     61.107912   73.636463  102.883344
O     64.663043   68.360074   99.387311
O     64.827401   69.177086  101.462724
C     60.697884   70.522587  101.282733
C     60.086023   70.063681   99.947619
C     60.027571   71.867892  101.672714
C     60.474030   72.519440  102.996623
C     62.228176   70.615638  101.037189
C     62.708511   69.331589  100.355041
C     64.178841   68.950018  100.399822
H     54.993969   65.663858  100.140325
H     62.201076   68.512457  100.869220
H     62.381005   69.307273   99.314978
H     62.457116   71.492031  100.426818
H     62.697210   70.739377  102.010270
H     58.963957   71.618136  101.783955
H     60.175701   72.568543  100.843472
H     60.767805   65.368933   99.118150
H     49.227032   64.182204  105.189135
H     51.040135   73.348121  109.177391
H     56.756421   71.400373   97.817816
H     56.221605   61.700007  101.963837
H     58.400335   72.747093  107.934695
H     62.491957   67.414588  108.854101
H     50.130458   68.993204  107.579080
H     59.201709   68.311027  112.083192
H     53.594186   73.522201  102.500721
