# Supplementary material for: Resolving the structure of the E1 state of Mo nitrogenase through Mo and Fe K-edge EXAFS and QM/MM calculations
Source: Chem Sci. 2019 Sep 4;10(42):9807–21. doi: 10.1039/c9sc02187f (PMC6984330; doi:10.1039/c9sc02187f)
Supplement: Supplementary file 2 [file SC-010-C9SC02187F-s002.zip › xyzcoordszip/E1-NoOH/E1-NoOH-BS346-Nd-S2B/E1-NoOH-BS346-Nd-S2B.xyz]

142
C     53.853095   72.997752  103.339633
H     53.723911   73.701367  104.167087
C     52.944710   71.779220  103.556362
H     53.202613   71.282079  104.498272
H     51.877313   72.026651  103.619477
H     53.073420   71.035976  102.763499
C     55.337227   72.575500  103.283102
H     56.037903   73.386826  103.054989
H     55.662427   72.202023  104.256942
H     55.496973   71.760538  102.564959
C     56.506234   71.371844   98.846372
H     57.445669   71.211214   99.383961
H     56.135263   72.373338   99.097531
N     55.558327   70.373054   99.317159
H     55.943864   69.581360   99.837607
C     54.285392   70.661481   99.576393
N     53.687922   71.715399   98.988169
H     54.167055   72.332790   98.345130
H     52.765247   71.965245   99.347461
N     53.588440   69.917520  100.436877
H     53.945476   68.989340  100.718294
H     52.599243   70.125228  100.549612
C     59.294442   72.971944  107.342989
H     59.082110   72.799507  106.281513
H     59.551315   74.031772  107.472759
C     60.488298   72.120056  107.766261
O     60.876505   72.060447  108.959045
N     61.097699   71.474040  106.768908
H     60.782556   71.594789  105.798900
H     61.879993   70.816440  106.945747
C     51.083307   72.276732  109.341033
H     51.050148   72.042788  110.413010
H     50.188439   71.831036  108.881673
N     52.789481   70.524257  109.590089
C     52.321170   71.595472  108.851982
C     53.816585   70.040348  108.908118
H     54.435836   69.197183  109.184178
N     54.037432   70.751856  107.776599
H     54.742447   70.520736  107.063493
C     53.088701   71.746506  107.713902
H     53.034037   72.451321  106.894664
C     49.828955   65.042375  104.879697
H     50.286712   64.745515  103.931253
H     49.137902   65.871269  104.696250
S     51.170903   65.537518  106.050445
C     50.473662   69.136769  106.569290
H     50.265690   70.172723  106.275446
H     51.565451   69.005903  106.575577
O     49.857526   68.274353  105.642526
H     50.344569   67.418498  105.690538
C     56.589231   62.484761  101.356595
H     56.785118   63.331202  102.027437
H     57.544034   62.162031  100.937616
N     55.700510   62.864522  100.260940
H     54.684370   62.783731  100.421816
C     56.132656   63.477740   99.159646
N     57.442202   63.705531   98.997544
H     58.021561   63.825343   99.821599
H     57.794958   64.177296   98.164443
N     55.278902   63.827257   98.190212
H     54.348839   63.381328   98.133738
H     55.650705   64.201641   97.329417
C     63.218758   67.307844  108.062465
H     64.204390   67.491234  108.515957
H     63.186572   66.290356  107.662848
C     63.007653   68.345918  106.932842
O     63.107265   69.563439  107.244209
O     62.755705   67.903226  105.773206
C     58.844227   69.223510  111.502575
H     58.129750   69.775039  112.120351
H     59.760226   69.819234  111.433935
C     58.359106   68.963280  110.090924
C     57.101519   68.393363  109.827641
H     56.414237   68.189961  110.648163
C     56.753890   68.025760  108.527751
H     55.802381   67.541939  108.313814
C     57.650346   68.233323  107.477816
H     57.402194   67.883855  106.478341
C     59.223019   69.230875  109.014829
H     60.174109   69.731397  109.193559
C     58.874668   68.862889  107.710996
H     59.558254   69.052547  106.886824
C     61.190266   66.263685   99.545988
H     62.026388   66.626075   98.950073
H     60.405629   67.021731   99.493481
N     61.060327   66.845632  102.013512
C     61.662911   66.165975  100.962396
C     61.876283   66.743792  103.064347
H     61.741797   67.174561  104.051503
N     62.965563   66.015584  102.737696
H     63.796533   65.872485  103.336155
C     62.853038   65.645503  101.417588
H     63.603009   65.064920  100.904724
Mo    59.108123   68.053919  102.035379
Fe    52.941946   66.106045  104.721095
Fe    54.912303   67.818115  104.840482
Fe    54.285434   66.719748  102.540384
Fe    55.505263   65.338730  104.441029
Fe    57.824653   66.095198  103.390673
Fe    57.179432   68.584996  103.810521
Fe    56.569441   67.419305  101.577763
S     54.583603   66.172083  106.359119
S     52.988984   68.176762  103.706765
S     53.639449   64.621044  103.210264
S     59.146668   67.686453  104.332527
S     57.270983   69.567863  101.820635
S     58.263868   66.031562  101.151534
S     56.005881   69.825412  105.334217
S     57.344644   64.121043  104.474941
S     54.740345   66.937862  100.387549
C     56.023015   66.995389  103.470171
O     60.459585   69.537376  102.276233
O     59.540203   68.860664   99.992401
O     60.212483   70.712116   98.924792
O     60.081019   71.971828  104.056871
O     61.093352   73.596480  102.886928
O     64.676196   68.361250   99.394779
O     64.834774   69.173707  101.472724
C     60.695846   70.487259  101.294615
C     60.096312   70.014447   99.957456
C     60.014326   71.832346  101.667916
C     60.434224   72.494353  102.994676
C     62.226228   70.592167  101.050917
C     62.715914   69.314423  100.364043
C     64.187839   68.943905  100.408630
H     55.147628   70.379126  104.464555
H     62.213238   68.489847  100.873952
H     62.390291   69.291846   99.323607
H     62.448582   71.471849  100.442634
H     62.696733   70.717617  102.022988
H     58.948596   71.583221  101.757129
H     60.183296   72.527554  100.837511
H     60.802406   65.333588   99.130597
H     49.257550   64.182235  105.228585
H     51.029416   73.352555  109.174397
H     56.716282   71.323228   97.777923
H     56.175230   61.666822  101.946210
H     58.393243   72.779565  107.925138
H     62.480632   67.428953  108.855289
H     50.141586   68.984154  107.596179
H     59.163978   68.320740  112.022990
H     53.648579   73.571401  102.435660
