# Supplementary material for: Resolving the structure of the E1 state of Mo nitrogenase through Mo and Fe K-edge EXAFS and QM/MM calculations
Source: Chem Sci. 2019 Sep 4;10(42):9807–21. doi: 10.1039/c9sc02187f (PMC6984330; doi:10.1039/c9sc02187f)
Supplement: Supplementary file 2 [file SC-010-C9SC02187F-s002.zip › xyzcoordszip/E1/Nd/E1-Nd-Fe6/E1-BS235-Nd-Fe6/E1-BS235-Nd-Fe6.xyz]

143
C     53.751172   72.874791  103.349877
H     53.661641   73.526167  104.220148
C     52.783354   71.693667  103.508374
H     53.076712   71.123885  104.395280
H     51.733709   71.991868  103.633948
H     52.842536   71.012646  102.655489
C     55.198285   72.359760  103.287291
H     55.949701   73.161159  103.289065
H     55.394557   71.746117  104.169715
H     55.363111   71.710171  102.417751
C     56.418725   71.437470   98.822496
H     57.335442   71.271979   99.400187
H     56.050370   72.448379   99.034833
N     55.437550   70.467305   99.282105
H     55.786025   69.636127   99.764131
C     54.168055   70.790745   99.532360
N     53.603246   71.857353   98.942271
H     54.054937   72.397365   98.212189
H     52.676468   72.122694   99.273368
N     53.447668   70.070943  100.390198
H     53.802045   69.172839  100.740850
H     52.464513   70.315464  100.507308
C     59.258158   72.924560  107.298574
H     59.015836   72.710754  106.251305
H     59.506843   73.990555  107.383117
C     60.467695   72.099963  107.727788
O     60.874505   72.078676  108.910989
N     61.079743   71.429853  106.742055
H     60.743362   71.491157  105.781284
H     61.864415   70.778032  106.932892
C     51.170284   72.279617  109.191406
H     51.312724   72.005742  110.244264
H     50.236467   71.813278  108.847752
N     53.281915   70.903767  108.836694
C     52.351035   71.829181  108.386818
C     54.230396   70.751867  107.857270
H     55.073413   70.074450  107.947860
N     53.961104   71.517532  106.822839
H     53.231389   70.387941  109.704196
C     52.798453   72.173971  107.129753
H     52.328212   72.846718  106.429617
C     49.861855   65.029234  104.860616
H     50.302972   64.717661  103.909266
H     49.188464   65.872313  104.678687
S     51.224233   65.500187  106.021717
C     50.452406   69.112039  106.498206
H     50.211919   70.133132  106.179502
H     51.547197   69.011381  106.478878
O     49.836808   68.204597  105.616201
H     50.360336   67.372017  105.661091
C     56.635727   62.436201  101.330498
H     56.779603   63.294568  101.998098
H     57.616878   62.130895  100.964812
N     55.772663   62.779979  100.202913
H     54.754068   62.688822  100.352835
C     56.197008   63.399872   99.102335
N     57.501664   63.571222   98.876781
H     58.198544   63.298965   99.558842
H     57.848919   64.080318   98.063532
N     55.320332   63.853846   98.191199
H     54.368449   63.449021   98.180846
H     55.683138   64.076362   97.273111
C     63.227757   67.286678  108.051242
H     64.216832   67.471305  108.495231
H     63.194008   66.266514  107.659913
C     63.015877   68.310815  106.915244
O     63.069473   69.534409  107.212387
O     62.814951   67.857150  105.745436
C     58.893911   69.227418  111.549786
H     58.201987   69.781974  112.188004
H     59.823555   69.803134  111.486065
C     58.387461   69.000284  110.140608
C     57.103598   68.489887  109.876907
H     56.406720   68.324310  110.697622
C     56.742788   68.121630  108.580388
H     55.767284   67.685619  108.370617
C     57.653630   68.267971  107.530517
H     57.379000   67.938413  106.535199
C     59.261549   69.220126  109.062733
H     60.232447   69.681276  109.238690
C     58.902603   68.846251  107.764191
H     59.598767   68.998105  106.942830
C     61.185735   66.263004   99.521824
H     62.026995   66.614556   98.928209
H     60.407281   67.024184   99.452939
N     61.032456   66.866098  101.983297
C     61.647669   66.178335  100.941065
C     61.838626   66.760923  103.047543
H     61.690641   67.176936  104.039957
N     62.930054   66.035043  102.731783
H     63.759612   65.889560  103.335429
C     62.831384   65.660155  101.413107
H     63.588755   65.077829  100.913055
Mo    59.052261   67.982392  101.954524
Fe    52.936463   66.118566  104.656306
Fe    54.944150   67.832736  104.637005
Fe    54.240126   66.717980  102.453361
Fe    55.455996   65.318580  104.339953
Fe    57.786089   66.062340  103.361529
Fe    57.198997   68.654746  103.705135
Fe    56.516442   67.453585  101.489943
S     54.627010   66.292731  106.224309
S     52.954559   68.148155  103.697487
S     53.660787   64.631859  103.059473
S     59.090723   67.678498  104.252705
S     57.302850   69.553792  101.672149
S     58.156080   66.001160  101.120734
S     55.959847   69.630871  105.141378
S     57.320707   64.129009  104.461650
S     54.662102   67.129035  100.329760
C     55.991060   66.941505  103.308395
O     60.408812   69.690528  102.290070
O     59.618274   68.827366   99.966204
O     60.240095   70.680463   98.861872
O     60.118180   71.655167  103.816673
O     60.913890   73.588526  102.996160
O     64.688419   68.349082   99.423272
O     64.801159   69.136670  101.518528
C     60.717970   70.568835  101.182279
C     60.127632   69.994737   99.896697
C     60.050969   71.920225  101.480090
C     60.396823   72.443192  102.874918
C     62.246741   70.601950  100.994904
C     62.717723   69.293368  100.358569
C     64.188893   68.919886  100.432656
H     60.142320   70.334225  103.062889
H     62.206986   68.481738  100.878324
H     62.403462   69.249892   99.316095
H     62.514610   71.450904  100.365398
H     62.698061   70.753555  101.972506
H     58.974579   71.706928  101.485729
H     60.288054   72.636468  100.697441
H     57.858426   69.964461  104.017570
H     60.792854   65.334191   99.108279
H     49.276164   64.182857  105.219334
H     51.057462   73.361125  109.116054
H     56.671247   71.358628   97.765102
H     56.227088   61.606888  101.907837
H     58.367920   72.747252  107.901986
H     62.496493   67.414656  108.849328
H     50.144109   68.977688  107.535013
H     59.198024   68.309019  112.051908
H     53.593691   73.503961  102.473857
