# Supplementary material for: Resolving the structure of the E1 state of Mo nitrogenase through Mo and Fe K-edge EXAFS and QM/MM calculations
Source: Chem Sci. 2019 Sep 4;10(42):9807–21. doi: 10.1039/c9sc02187f (PMC6984330; doi:10.1039/c9sc02187f)
Supplement: Supplementary file 2 [file SC-010-C9SC02187F-s002.zip › xyzcoordszip/E1/Nd/E1-Nd-Fe6/E1-BS247-Nd-Fe6/E1-BS247-Nd-Fe6.xyz]

143
C     53.767445   72.860621  103.342176
H     53.698270   73.509587  104.215147
C     52.784344   71.694039  103.508348
H     53.084971   71.110909  104.383787
H     51.742644   72.008445  103.658115
H     52.815987   71.018726  102.649495
C     55.206896   72.325980  103.260652
H     55.966968   73.119419  103.276979
H     55.401348   71.689776  104.127836
H     55.359157   71.695670  102.374770
C     56.431819   71.406546   98.812267
H     57.350916   71.233297   99.383892
H     56.064358   72.415162   99.037257
N     55.449416   70.433100   99.261247
H     55.793287   69.591293   99.726243
C     54.184045   70.761023   99.528529
N     53.622310   71.839712   98.957977
H     54.062620   72.373892   98.216650
H     52.695383   72.100419   99.293909
N     53.470231   70.034891  100.385669
H     53.825856   69.132541  100.726197
H     52.488226   70.278111  100.511875
C     59.259548   72.915649  107.301832
H     59.016204   72.701286  106.255003
H     59.507675   73.981913  107.385725
C     60.469608   72.091730  107.731158
O     60.876668   72.071787  108.914273
N     61.081617   71.420732  106.746012
H     60.747057   71.483713  105.784895
H     61.866864   70.769563  106.936580
C     51.174678   72.282319  109.163453
H     51.296840   71.989547  110.213842
H     50.248311   71.821667  108.793292
N     53.324436   70.956548  108.841699
C     52.372926   71.850851  108.372551
C     54.288576   70.822616  107.875331
H     55.148027   70.167973  107.982302
N     54.011497   71.572086  106.831001
H     53.272773   70.438980  109.708063
C     52.826572   72.197403  107.117949
H     52.346656   72.852405  106.407474
C     49.804800   65.029969  104.809426
H     50.248111   64.711725  103.861795
H     49.116173   65.858922  104.620049
S     51.157285   65.539393  105.948724
C     50.453552   69.128516  106.502652
H     50.234411   70.159681  106.201388
H     51.546626   69.006584  106.482044
O     49.819350   68.251467  105.604906
H     50.317736   67.401582  105.639154
C     56.630756   62.465975  101.344313
H     56.788512   63.328387  102.003468
H     57.605572   62.145651  100.974221
N     55.764137   62.808942  100.219477
H     54.745859   62.731794  100.377253
C     56.190519   63.416065   99.112284
N     57.496216   63.579836   98.885198
H     58.191443   63.319656   99.573382
H     57.844544   64.075457   98.064246
N     55.316424   63.862570   98.196315
H     54.364184   63.458369   98.187488
H     55.680236   64.082979   97.278250
C     63.232908   67.280663  108.056515
H     64.222896   67.464251  108.498849
H     63.196814   66.259475  107.668066
C     63.020697   68.302043  106.917815
O     63.074443   69.526567  107.211957
O     62.819442   67.844883  105.749606
C     58.899820   69.230124  111.563555
H     58.207276   69.781604  112.203759
H     59.830066   69.804946  111.502730
C     58.393752   69.006398  110.154215
C     57.107425   68.502345  109.890733
H     56.405579   68.351881  110.710170
C     56.751461   68.117188  108.598029
H     55.773055   67.686872  108.391002
C     57.670028   68.240718  107.551732
H     57.403773   67.891408  106.560824
C     59.272027   69.212866  109.077076
H     60.242829   69.674698  109.251552
C     58.918093   68.822346  107.782264
H     59.617274   68.962403  106.961315
C     61.169707   66.279707   99.507801
H     62.007287   66.635140   98.910823
H     60.386480   67.036350   99.440555
N     61.025287   66.886813  101.968400
C     61.636534   66.197500  100.925270
C     61.835164   66.780301  103.029763
H     61.690139   67.194274  104.023243
N     62.924299   66.052114  102.711119
H     63.754448   65.903839  103.313274
C     62.821175   65.677233  101.392993
H     63.576373   65.094360  100.889916
Mo    59.040446   68.005400  101.948672
Fe    52.981051   66.162316  104.774880
Fe    54.971773   67.852309  104.686092
Fe    54.220006   66.704915  102.458076
Fe    55.473972   65.366434  104.361465
Fe    57.764654   66.125128  103.357681
Fe    57.192369   68.690663  103.703618
Fe    56.488466   67.465637  101.477258
S     54.606415   66.310958  106.293947
S     53.021288   68.185902  103.694369
S     53.691218   64.609475  103.201244
S     59.117199   67.692184  104.237771
S     57.270747   69.566035  101.694721
S     58.144230   66.029051  101.118487
S     56.039431   69.623446  105.227603
S     57.335243   64.195779  104.469117
S     54.658951   67.058935  100.314993
C     56.004889   66.962241  103.335633
O     60.404895   69.706073  102.280397
O     59.596308   68.856418   99.963827
O     60.243608   70.696956   98.854009
O     60.137278   71.663999  103.814421
O     60.917309   73.603441  102.995353
O     64.685274   68.350619   99.422684
O     64.796461   69.140511  101.517143
C     60.719080   70.584919  101.176018
C     60.124412   70.015400   99.890688
C     60.054544   71.936315  101.478201
C     60.405563   72.455984  102.873172
C     62.248402   70.614913  100.992058
C     62.717103   69.308084  100.350279
C     64.186164   68.925667  100.429861
H     60.152304   70.350469  103.058670
H     62.199637   68.495592  100.861849
H     62.408366   69.272790   99.305821
H     62.520762   71.466264  100.367698
H     62.696827   70.759409  101.972218
H     58.977732   71.727953  101.487307
H     60.288588   72.654502  100.696678
H     58.006651   69.852446  104.186655
H     60.780769   65.346993   99.099342
H     49.235995   64.180428  105.187326
H     51.058615   73.364482  109.104115
H     56.678398   71.340519   97.752594
H     56.216768   61.646280  101.931493
H     58.370157   72.738395  107.906507
H     62.503306   67.412029  108.855571
H     50.143184   68.985165  107.537634
H     59.202485   68.308911  112.061379
H     53.607061   73.496122  102.471267
