# Supplementary material for: Resolving the structure of the E1 state of Mo nitrogenase through Mo and Fe K-edge EXAFS and QM/MM calculations
Source: Chem Sci. 2019 Sep 4;10(42):9807–21. doi: 10.1039/c9sc02187f (PMC6984330; doi:10.1039/c9sc02187f)
Supplement: Supplementary file 2 [file SC-010-C9SC02187F-s002.zip › xyzcoordszip/E1/Nd/E1-Nd-Fe6/E1-BS346-Nd-Fe6/E1-BS346-Nd-Fe6.xyz]

143
C     53.805624   72.805125  103.260859
H     53.774259   73.415984  104.160062
C     52.825535   71.638580  103.432625
H     53.137429   71.050994  104.301576
H     51.788374   71.957630  103.603301
H     52.839919   70.966457  102.570572
C     55.244746   72.286036  103.101469
H     55.995180   73.084708  103.187010
H     55.464233   71.572369  103.898959
H     55.388766   71.747487  102.155101
C     56.477065   71.348031   98.810214
H     57.410643   71.169952   99.355809
H     56.101306   72.346008   99.068175
N     55.513931   70.351971   99.248093
H     55.866587   69.496142   99.677020
C     54.239199   70.649470   99.505474
N     53.670437   71.737144   98.959955
H     54.110429   72.301596   98.242014
H     52.736928   71.975482   99.301102
N     53.524343   69.879862  100.322259
H     53.902321   68.990457  100.671951
H     52.543369   70.109284  100.464688
C     59.259653   72.916012  107.302341
H     59.018850   72.703265  106.254682
H     59.510250   73.981552  107.388244
C     60.466473   72.089048  107.734471
O     60.870975   72.066141  108.918353
N     61.079874   71.418595  106.749680
H     60.748633   71.485477  105.787889
H     61.866275   70.769130  106.940566
C     51.172618   72.287311  109.159319
H     51.287350   71.988671  110.208957
H     50.253048   71.823831  108.776231
N     53.322068   70.960885  108.818420
C     52.385368   71.883751  108.377155
C     54.310161   70.880200  107.870053
H     55.164405   70.216265  107.960633
N     54.062200   71.690245  106.864214
H     53.247889   70.392811  109.650934
C     52.872680   72.302648  107.157732
H     52.410434   73.002628  106.478399
C     49.845303   65.037049  104.854211
H     50.290759   64.720645  103.906547
H     49.162529   65.870637  104.663457
S     51.202266   65.538738  106.006382
C     50.468615   69.131079  106.516447
H     50.244667   70.160216  106.211440
H     51.562679   69.016175  106.505261
O     49.847585   68.248481  105.615318
H     50.341585   67.396833  105.669341
C     56.622679   62.461626  101.334175
H     56.796472   63.325088  101.988219
H     57.589672   62.126757  100.955709
N     55.751207   62.807141  100.214218
H     54.734156   62.710203  100.366781
C     56.175595   63.429514   99.114796
N     57.480275   63.629529   98.910843
H     58.165040   63.395176   99.617681
H     57.833669   64.125368   98.092551
N     55.303122   63.852061   98.187116
H     54.358816   63.430572   98.167326
H     55.671063   64.100131   97.278242
C     63.224570   67.282408  108.049986
H     64.213401   67.462034  108.496325
H     63.187304   66.263087  107.656915
C     63.018472   68.309886  106.916593
O     63.078180   69.532248  107.215583
O     62.814854   67.860276  105.745030
C     58.887598   69.229563  111.557063
H     58.199896   69.782770  112.200882
H     59.816344   69.805635  111.486081
C     58.369675   69.000444  110.152696
C     57.079505   68.500171  109.900568
H     56.384103   68.354121  110.726269
C     56.711229   68.114029  108.611341
H     55.730577   67.685508  108.411065
C     57.620984   68.234526  107.557254
H     57.341624   67.886009  106.569971
C     59.239793   69.201690  109.068029
H     60.213615   69.660367  109.234073
C     58.872846   68.812407  107.776626
H     59.565212   68.952013  106.949819
C     61.208612   66.269662   99.528332
H     62.048193   66.620620   98.932412
H     60.430858   67.031391   99.461893
N     61.074372   66.888951  101.987910
C     61.674824   66.186145  100.946531
C     61.879895   66.774697  103.051450
H     61.742626   67.195896  104.043531
N     62.957791   66.029561  102.736048
H     63.786760   65.876918  103.339393
C     62.850581   65.651537  101.418841
H     63.596403   65.054172  100.919415
Mo    59.098990   67.996694  101.978447
Fe    52.935408   66.088561  104.630893
Fe    54.901394   67.900084  104.707126
Fe    54.318100   66.662505  102.467332
Fe    55.495666   65.382715  104.382335
Fe    57.821987   66.125459  103.380227
Fe    57.172964   68.714693  103.774330
Fe    56.590938   67.431633  101.521360
S     54.595671   66.275483  106.252296
S     52.998880   68.122788  103.551540
S     53.694591   64.582064  103.153480
S     59.129946   67.727445  104.272452
S     57.327933   69.539488  101.709121
S     58.249886   66.002789  101.162149
S     55.968703   69.695404  105.250450
S     57.349626   64.174441  104.431677
S     54.814429   66.925837  100.321544
C     56.035641   67.003887  103.377257
O     60.431790   69.718391  102.299018
O     59.640478   68.832626   99.987352
O     60.247356   70.679976   98.865563
O     60.149265   71.675291  103.813773
O     60.924592   73.614863  102.992913
O     64.693334   68.353221   99.419445
O     64.809164   69.137359  101.516352
C     60.737613   70.588500  101.184936
C     60.144865   70.003288   99.906345
C     60.071691   71.941323  101.476631
C     60.417602   72.466011  102.870374
C     62.265580   70.619027  100.993417
C     62.729924   69.309882  100.353899
C     64.197498   68.925810  100.429143
H     60.170488   70.373405  103.072078
H     62.212943   68.500528  100.870692
H     62.417290   69.271702   99.310850
H     62.535163   71.468580  100.365596
H     62.717657   70.766639  101.971204
H     58.994830   71.739743  101.479758
H     60.307585   72.656951  100.693979
H     57.952499   69.960922  104.161206
H     60.812222   65.341955   99.115656
H     49.265656   64.188602  105.217825
H     51.054625   73.369429  109.103041
H     56.700041   71.311622   97.743901
H     56.203430   61.650789  101.929860
H     58.367695   72.740405  107.903706
H     62.492437   67.411981  108.847016
H     50.151564   68.987078  107.549312
H     59.194955   68.310869  112.056664
H     53.615277   73.471289  102.419395
