# Supplementary material for: Resolving the structure of the E1 state of Mo nitrogenase through Mo and Fe K-edge EXAFS and QM/MM calculations
Source: Chem Sci. 2019 Sep 4;10(42):9807–21. doi: 10.1039/c9sc02187f (PMC6984330; doi:10.1039/c9sc02187f)
Supplement: Supplementary file 2 [file SC-010-C9SC02187F-s002.zip › xyzcoordszip/E1/Nd/E1-Nd-S1A/E1-BS235-Nd-S1A/E1-BS235-Nd-S1A.xyz]

143
C     53.745388   72.896967  103.360477
H     53.650925   73.555145  104.225977
C     52.780419   71.713712  103.519918
H     53.076136   71.143496  104.405650
H     51.729737   72.008466  103.645709
H     52.841059   71.033276  102.666507
C     55.193282   72.383466  103.303870
H     55.944765   73.184633  103.298708
H     55.390275   71.777431  104.191563
H     55.358279   71.726589  102.439907
C     56.418325   71.444181   98.824475
H     57.336252   71.276913   99.399767
H     56.052528   72.455928   99.037851
N     55.437970   70.476058   99.288668
H     55.786149   69.644260   99.769780
C     54.168016   70.797617   99.537190
N     53.602521   71.864379   98.947354
H     54.059417   72.411944   98.226622
H     52.677010   72.131048   99.280743
N     53.447181   70.075610  100.393304
H     53.798862   69.170543  100.729792
H     52.464050   70.319817  100.509895
C     59.255174   72.925544  107.296317
H     59.010262   72.711177  106.249778
H     59.503898   73.991569  107.380165
C     60.464444   72.099799  107.724315
O     60.872051   72.078538  108.907516
N     61.073647   71.427023  106.738922
H     60.739086   71.491166  105.777511
H     61.860146   70.776925  106.929140
C     51.169072   72.282050  109.180228
H     51.296452   71.996938  110.232099
H     50.241281   71.818318  108.818000
N     53.334155   70.980566  108.865107
C     52.363391   71.847739  108.386344
C     54.297372   70.851934  107.896865
H     55.173644   70.221355  108.012408
N     53.998877   71.577021  106.841594
H     53.303208   70.488787  109.747232
C     52.803039   72.181645  107.123308
H     52.307866   72.816483  106.404823
C     49.835020   65.031708  104.854400
H     50.271302   64.721578  103.900184
H     49.153512   65.868794  104.674614
S     51.201732   65.516701  105.999623
C     50.435823   69.117609  106.486504
H     50.199731   70.141238  106.172675
H     51.530064   69.011186  106.457249
O     49.807691   68.217617  105.606062
H     50.324693   67.380681  105.648217
C     56.641434   62.457466  101.341748
H     56.770617   63.311553  102.018073
H     57.627836   62.168545  100.976444
N     55.776421   62.799635  100.215090
H     54.758244   62.712535  100.370054
C     56.196040   63.416382   99.110630
N     57.499512   63.590371   98.880993
H     58.196600   63.334162   99.568708
H     57.843837   64.097350   98.065040
N     55.315580   63.861336   98.199593
H     54.365779   63.451991   98.189715
H     55.675689   64.093692   97.283056
C     63.226737   67.286672  108.047007
H     64.216907   67.468680  108.489724
H     63.191408   66.267477  107.653150
C     63.014994   68.313904  106.913626
O     63.065689   69.536617  107.214812
O     62.817961   67.862705  105.742670
C     58.923265   69.228528  111.583742
H     58.239149   69.781562  112.231475
H     59.856636   69.797623  111.516046
C     58.400262   69.010556  110.179903
C     57.112598   68.502993  109.935778
H     56.423994   68.342101  110.763730
C     56.737019   68.122110  108.648249
H     55.759429   67.675796  108.479010
C     57.629650   68.261947  107.581936
H     57.351099   67.927784  106.588421
C     59.258030   69.226008  109.087886
H     60.232139   69.686535  109.246691
C     58.879204   68.848145  107.796215
H     59.561156   68.999826  106.963066
C     61.178241   66.272393   99.522565
H     62.019373   66.624588   98.928846
H     60.398654   67.032450   99.455298
N     61.027576   66.870391  101.986554
C     61.641529   66.185778  100.941288
C     61.836655   66.763620  103.048097
H     61.689874   67.176763  104.041572
N     62.928047   66.039250  102.728571
H     63.758267   65.892123  103.330599
C     62.826857   65.667225  101.409269
H     63.584247   65.087723  100.905721
Mo    59.051103   68.002903  101.968192
Fe    52.874868   66.189836  104.600284
Fe    54.917289   67.955515  104.585504
Fe    54.220749   66.744612  102.412054
Fe    55.415093   65.427311  104.364216
Fe    57.787211   66.073803  103.386110
Fe    57.186335   68.635116  103.696408
Fe    56.524538   67.490441  101.496055
S     54.479566   66.282210  106.396457
S     52.902834   68.197638  103.682543
S     53.646679   64.663360  103.099888
S     59.110983   67.720946  104.272794
S     57.328319   69.627088  101.701347
S     58.142506   66.019951  101.141592
S     56.010782   69.690990  105.178594
S     57.241335   64.160952  104.504971
S     54.693239   67.146058  100.289772
C     55.966876   66.975297  103.319281
O     60.432496   69.695985  102.286387
O     59.613503   68.833490   99.972197
O     60.243160   70.678842   98.858184
O     60.140095   71.651118  103.811520
O     60.915513   73.595647  102.998436
O     64.692858   68.343921   99.418348
O     64.807490   69.135479  101.512242
C     60.731792   70.572492  101.175899
C     60.130783   69.996899   99.895784
C     60.068815   71.925449  101.475980
C     60.410928   72.445434  102.871984
C     62.258686   70.604448  100.980577
C     62.724171   69.290326  100.353476
C     64.194296   68.916187  100.427273
H     60.175151   70.344619  103.061577
H     62.212672   68.484257  100.881062
H     62.407096   69.240019   99.312204
H     62.525479   71.447766  100.343225
H     62.713796   70.762264  101.955505
H     58.992040   71.714915  101.479775
H     60.308317   72.642660  100.695149
H     54.747681   67.627921  106.577224
H     60.786275   65.343436   99.108477
H     49.257268   64.181509  105.216935
H     51.056011   73.363994  109.111817
H     56.667393   71.364928   97.766292
H     56.241517   61.616336  101.907992
H     58.366107   72.748355  107.901488
H     62.497465   67.413467  108.847102
H     50.135060   68.982528  107.525427
H     59.223069   68.303601  112.076384
H     53.589869   73.518950  102.478990
