# Supplementary material for: Resolving the structure of the E1 state of Mo nitrogenase through Mo and Fe K-edge EXAFS and QM/MM calculations
Source: Chem Sci. 2019 Sep 4;10(42):9807–21. doi: 10.1039/c9sc02187f (PMC6984330; doi:10.1039/c9sc02187f)
Supplement: Supplementary file 2 [file SC-010-C9SC02187F-s002.zip › xyzcoordszip/E1/Nd/E1-Nd-S1A/E1-BS247-Nd-S1A/E1-BS247-Nd-S1A.xyz]

143
C     53.746564   72.886305  103.359108
H     53.675104   73.544325  104.226807
C     52.755944   71.726602  103.523848
H     53.051496   71.144513  104.401092
H     51.713747   72.042414  103.667511
H     52.789487   71.050152  102.665931
C     55.180925   72.336730  103.289048
H     55.948450   73.122998  103.304502
H     55.366655   71.701014  104.159215
H     55.331529   71.702435  102.405595
C     56.429998   71.432453   98.824064
H     57.350109   71.265019   99.395682
H     56.062093   72.442540   99.042125
N     55.453199   70.459437   99.286015
H     55.807603   69.636089   99.776406
C     54.183295   70.779623   99.538429
N     53.615389   71.846493   98.951758
H     54.069469   72.397123   98.231644
H     52.688817   72.109040   99.286832
N     53.466018   70.055357  100.395152
H     53.816428   69.148996  100.729384
H     52.483168   70.297923  100.515402
C     59.258416   72.912744  107.300445
H     59.012863   72.694772  106.254892
H     59.507207   73.979082  107.381254
C     60.468236   72.089026  107.730559
O     60.875929   72.071229  108.913930
N     61.078781   71.415294  106.746771
H     60.743057   71.475897  105.785824
H     61.865221   70.765507  106.937969
C     51.174920   72.284708  109.157950
H     51.299667   71.987639  110.206744
H     50.247950   71.825560  108.787883
N     53.353929   71.004856  108.843210
C     52.370186   71.856049  108.360983
C     54.307503   70.867126  107.866591
H     55.190336   70.245116  107.980733
N     53.992097   71.573003  106.803277
H     53.334391   70.522170  109.730564
C     52.794983   72.173722  107.088535
H     52.291021   72.796323  106.365545
C     49.773457   65.034491  104.792355
H     50.209423   64.715683  103.841418
H     49.076796   65.857479  104.606886
S     51.132837   65.560042  105.910797
C     50.429109   69.135865  106.493986
H     50.214835   70.169413  106.198029
H     51.521152   69.007903  106.460278
O     49.778760   68.267261  105.599183
H     50.267735   67.412457  105.629459
C     56.642070   62.489058  101.360215
H     56.779762   63.343060  102.034991
H     57.624765   62.192296  100.991387
N     55.775954   62.835950  100.235806
H     54.757688   62.771087  100.399336
C     56.200208   63.432272   99.121763
N     57.505218   63.588266   98.885994
H     58.200108   63.354046   99.583733
H     57.850842   64.083912   98.063728
N     55.322500   63.871903   98.205784
H     54.371588   63.464723   98.199319
H     55.683964   64.092582   97.286875
C     63.238084   67.280754  108.059881
H     64.229448   67.461331  108.500550
H     63.198998   66.260191  107.669833
C     63.027119   68.303543  106.921938
O     63.074757   69.527907  107.218454
O     62.834113   67.846494  105.753058
C     58.927825   69.232520  111.600500
H     58.241325   69.781743  112.249014
H     59.861751   69.801114  111.538443
C     58.409519   69.017326  110.195181
C     57.121815   68.511547  109.948219
H     56.426152   68.366065  110.773249
C     56.757965   68.107021  108.664813
H     55.780916   67.660621  108.493149
C     57.662987   68.222909  107.606206
H     57.398011   67.862109  106.618684
C     59.275575   69.218610  109.106833
H     60.247739   69.682699  109.267440
C     58.908900   68.817692  107.819073
H     59.596363   68.955785  106.987933
C     61.178308   66.283577   99.511945
H     62.013667   66.641215   98.913156
H     60.393601   67.038954   99.450124
N     61.044731   66.882254  101.976656
C     61.649388   66.195121  100.928049
C     61.858436   66.768795  103.033795
H     61.716541   67.179828  104.028938
N     62.943785   66.037666  102.708126
H     63.775002   65.885429  103.307834
C     62.833810   65.668178  101.388917
H     63.583504   65.083270  100.880326
Mo    59.060693   68.011007  101.966053
Fe    52.929168   66.269021  104.753696
Fe    54.933044   68.046158  104.650027
Fe    54.218960   66.788958  102.483331
Fe    55.459931   65.487501  104.400871
Fe    57.777773   66.157922  103.376615
Fe    57.201588   68.606732  103.697801
Fe    56.502540   67.466692  101.428810
S     54.516257   66.302750  106.458625
S     52.957913   68.308578  103.733867
S     53.682556   64.690408  103.261681
S     59.175773   67.741236  104.271081
S     57.304345   69.589486  101.713757
S     58.167470   66.012597  101.155892
S     56.172686   69.686173  105.271007
S     57.283542   64.242353  104.515726
S     54.628264   67.070095  100.324414
C     55.984118   67.062128  103.322251
O     60.432911   69.708217  102.277724
O     59.607798   68.851582   99.969721
O     60.245011   70.691081   98.850904
O     60.155750   71.659756  103.808076
O     60.919240   73.607142  102.991797
O     64.691361   68.348515   99.416803
O     64.807047   69.144379  101.509023
C     60.732806   70.586022  101.169946
C     60.132310   70.011300   99.890203
C     60.065778   71.936170  101.473404
C     60.416103   72.455700  102.868079
C     62.260790   70.618555  100.979793
C     62.725538   69.306464  100.347038
C     64.194227   68.925735  100.423863
H     60.181932   70.354448  103.057559
H     62.210210   68.499029  100.868888
H     62.412169   69.262230   99.304285
H     62.531576   71.465814  100.349231
H     62.710346   70.769005  101.958645
H     58.989819   71.722616  101.483072
H     60.297268   72.655420  100.691985
H     54.773969   67.682858  106.498944
H     60.788312   65.352297   99.101229
H     49.214310   64.182169  105.178320
H     51.058633   73.367028  109.102012
H     56.675840   71.357243   97.764832
H     56.238824   61.650781  101.928327
H     58.369644   72.736996  107.906469
H     62.510379   67.412712  108.860568
H     50.129210   68.991277  107.531879
H     59.226437   68.304800  112.088594
H     53.594702   73.513863  102.480941
