# Supplementary material for: Resolving the structure of the E1 state of Mo nitrogenase through Mo and Fe K-edge EXAFS and QM/MM calculations
Source: Chem Sci. 2019 Sep 4;10(42):9807–21. doi: 10.1039/c9sc02187f (PMC6984330; doi:10.1039/c9sc02187f)
Supplement: Supplementary file 2 [file SC-010-C9SC02187F-s002.zip › xyzcoordszip/E1/Nd/E1-Nd-S1A/E1-BS346-Nd-S1A/E1-BS346-Nd-S1A.xyz]

143
C     53.757459   72.871447  103.342067
H     53.679990   73.521032  104.215006
C     52.783667   71.696712  103.503449
H     53.092630   71.110644  104.374106
H     51.739975   72.002659  103.658494
H     52.817599   71.028002  102.638982
C     55.201041   72.347303  103.261429
H     55.955202   73.146356  103.274540
H     55.401966   71.714604  104.130098
H     55.357299   71.715574  102.377076
C     56.454119   71.393360   98.822914
H     57.380905   71.229722   99.384538
H     56.072155   72.393920   99.059853
N     55.495787   70.396493   99.270609
H     55.863924   69.565427   99.736356
C     54.220534   70.688934   99.526167
N     53.638942   71.762116   98.964966
H     54.089789   72.341674   98.266747
H     52.711691   72.007936   99.316450
N     53.512476   69.925844  100.356738
H     53.887588   69.029049  100.688766
H     52.529848   70.149926  100.495580
C     59.260097   72.924016  107.300164
H     59.016353   72.709560  106.253448
H     59.507144   73.990389  107.385038
C     60.470640   72.100707  107.728997
O     60.876927   72.079884  108.912619
N     61.083173   71.430409  106.744028
H     60.747890   71.492252  105.782661
H     61.867218   70.777950  106.935606
C     51.164877   72.289143  109.157608
H     51.288871   71.989631  110.205801
H     50.238249   71.831765  108.784864
N     53.358597   71.034850  108.845736
C     52.362408   71.869156  108.361024
C     54.318749   70.917572  107.873576
H     55.209098   70.306631  107.987282
N     53.996250   71.621393  106.811150
H     53.341134   70.547012  109.730463
C     52.787370   72.199022  107.092032
H     52.276416   72.816277  106.369407
C     49.851590   65.045507  104.835912
H     50.306977   64.720974  103.895431
H     49.162196   65.870110  104.630809
S     51.198598   65.572929  105.986648
C     50.435213   69.142969  106.493676
H     50.210707   70.172608  106.191983
H     51.528501   69.024713  106.465047
O     49.796182   68.264382  105.599600
H     50.278371   67.407853  105.660176
C     56.637514   62.463963  101.340879
H     56.784820   63.315561  102.016333
H     57.616153   62.163836  100.964163
N     55.768420   62.818792  100.221716
H     54.750618   62.738631  100.380637
C     56.192460   63.432060   99.116301
N     57.497420   63.616327   98.899725
H     58.179050   63.428737   99.623568
H     57.845709   64.118340   98.082720
N     55.317100   63.853974   98.191492
H     54.371572   63.435860   98.173295
H     55.681812   64.112019   97.284226
C     63.238606   67.279660  108.058785
H     64.227055   67.464071  108.504253
H     63.206201   66.260036  107.665582
C     63.024745   68.306234  106.925311
O     63.065855   69.529375  107.226805
O     62.833611   67.853420  105.754028
C     58.937683   69.229075  111.610006
H     58.246147   69.774713  112.256120
H     59.873044   69.796673  111.561077
C     58.431925   69.026466  110.198003
C     57.144833   68.527359  109.933474
H     56.442562   68.371166  110.750949
C     56.787769   68.149599  108.639710
H     55.806400   67.716781  108.455893
C     57.701295   68.281185  107.590012
H     57.443238   67.952395  106.589155
C     59.308082   69.239215  109.120402
H     60.279975   69.698548  109.293712
C     58.950319   68.859708  107.823714
H     59.646312   69.004928  107.001245
C     61.205840   66.273885   99.528451
H     62.045369   66.630443   98.935408
H     60.424204   67.032050   99.464364
N     61.065292   66.875663  101.995315
C     61.669975   66.184922  100.947871
C     61.872986   66.758926  103.055756
H     61.729822   67.170690  104.050478
N     62.956535   66.023264  102.734569
H     63.786805   65.871886  103.335899
C     62.849889   65.654069  101.414704
H     63.598208   65.064881  100.909209
Mo    59.079244   67.982562  101.988822
Fe    52.876287   66.245884  104.595063
Fe    54.860203   68.001740  104.588535
Fe    54.284717   66.703229  102.419194
Fe    55.472184   65.417120  104.349009
Fe    57.812905   66.103465  103.384321
Fe    57.182088   68.643056  103.752700
Fe    56.584573   67.395033  101.509612
S     54.471543   66.232973  106.382207
S     52.949865   68.217461  103.460609
S     53.604070   64.654311  103.218169
S     59.131685   67.710719  104.295764
S     57.301108   69.531107  101.709782
S     58.254571   65.968207  101.159941
S     56.027121   69.684766  105.261467
S     57.284241   64.162345  104.474783
S     54.788456   66.953953  100.288873
C     56.004776   67.029899  103.377867
O     60.429586   69.698006  102.297923
O     59.620597   68.827468   99.990028
O     60.241482   70.672313   98.868378
O     60.140350   71.655253  103.821009
O     60.913983   73.596538  102.998805
O     64.693057   68.352116   99.421324
O     64.807335   69.143229  101.515424
C     60.729066   70.573709  101.187154
C     60.132910   69.991870   99.908267
C     60.056393   71.922377  101.485092
C     60.405608   72.447256  102.878156
C     62.256619   70.610848  100.994173
C     62.725815   69.304057  100.353367
C     64.194970   68.925948  100.429549
H     60.174399   70.346826  103.072722
H     62.212768   68.491657  100.869850
H     62.413388   69.264571   99.310304
H     62.522532   71.462221  100.367258
H     62.709562   70.758729  101.971717
H     58.980792   71.706069  101.495073
H     60.286138   72.639124  100.700820
H     55.152832   67.436279  106.464037
H     60.814771   65.346492   99.110032
H     49.274759   64.198143  105.206462
H     51.052137   73.371849  109.101881
H     56.690902   71.336803   97.760463
H     56.233459   61.627520  101.911117
H     58.370926   72.745250  107.904717
H     62.506663   67.405440  108.856598
H     50.132617   68.999629  107.530959
H     59.231214   68.296883  112.092629
H     53.592787   73.502770  102.468922
