# Supplementary material for: Resolving the structure of the E1 state of Mo nitrogenase through Mo and Fe K-edge EXAFS and QM/MM calculations
Source: Chem Sci. 2019 Sep 4;10(42):9807–21. doi: 10.1039/c9sc02187f (PMC6984330; doi:10.1039/c9sc02187f)
Supplement: Supplementary file 2 [file SC-010-C9SC02187F-s002.zip › xyzcoordszip/E1/Nd/E1-Nd-S2B/E1-BS235-Nd-S2B/E1-BS235-Nd-S2B.xyz]

143
C     53.822237   72.979594  103.342304
H     53.690221   73.663401  104.183089
C     52.910208   71.759370  103.526433
H     53.187100   71.240914  104.450244
H     51.844671   72.011016  103.607354
H     53.025394   71.048450  102.703465
C     55.299718   72.541316  103.314636
H     56.015551   73.342881  103.096552
H     55.581764   72.178337  104.305630
H     55.464331   71.720764  102.604416
C     56.424571   71.427792   98.822704
H     57.342707   71.267304   99.398877
H     56.053580   72.438217   99.033142
N     55.448909   70.455148   99.288987
H     55.806486   69.637174   99.788238
C     54.182662   70.779887   99.551384
N     53.612977   71.846475   98.963746
H     54.054217   72.377365   98.220576
H     52.681413   72.101114   99.289601
N     53.474117   70.067730  100.427108
H     53.820950   69.149912  100.742499
H     52.487475   70.302063  100.537217
C     59.264801   72.917261  107.306334
H     59.023659   72.708872  106.257707
H     59.516635   73.982099  107.396561
C     60.470549   72.085950  107.734115
O     60.873308   72.056276  108.918855
N     61.082363   71.419439  106.746343
H     60.750319   71.489879  105.784530
H     61.868390   70.767384  106.934491
C     51.147874   72.283704  109.187904
H     51.280249   72.005372  110.240996
H     50.211399   71.827517  108.837204
N     53.237006   70.880148  108.859767
C     52.325206   71.814636  108.391736
C     54.180519   70.688014  107.885510
H     55.010496   69.997047  107.989755
N     53.929218   71.442402  106.837234
H     53.161025   70.366006  109.726642
C     52.780556   72.130312  107.130395
H     52.329991   72.806257  106.420338
C     49.844900   65.025798  104.873735
H     50.292830   64.718149  103.924204
H     49.169766   65.867102  104.690008
S     51.198985   65.494637  106.044683
C     50.447114   69.108843  106.508573
H     50.210585   70.130736  106.189179
H     51.541320   69.002957  106.488396
O     49.827629   68.203468  105.628326
H     50.344522   67.366384  105.678611
C     56.625789   62.434271  101.335644
H     56.775253   63.289516  102.006042
H     57.604243   62.126330  100.964821
N     55.761315   62.785574  100.211692
H     54.742409   62.707113  100.367143
C     56.187539   63.407519   99.112923
N     57.492862   63.579405   98.890477
H     58.185844   63.322967   99.582167
H     57.841484   64.085674   98.076134
N     55.312577   63.860633   98.200236
H     54.362825   63.450931   98.184085
H     55.677704   64.094880   97.286163
C     63.233684   67.286852  108.056403
H     64.218563   67.476679  108.507401
H     63.206559   66.266076  107.666263
C     63.022863   68.309457  106.919101
O     63.075012   69.533568  107.216229
O     62.822312   67.855311  105.749946
C     58.873987   69.224642  111.504404
H     58.177422   69.784299  112.132772
H     59.798667   69.806781  111.431480
C     58.367593   68.976376  110.098416
C     57.086487   68.454792  109.844875
H     56.393028   68.294928  110.669377
C     56.724029   68.066939  108.554654
H     55.753223   67.616864  108.353593
C     57.631577   68.208383  107.501897
H     57.370500   67.832607  106.515834
C     59.235858   69.192771  109.015091
H     60.203803   69.663091  109.182538
C     58.874880   68.803688  107.721260
H     59.566564   68.950356  106.895103
C     61.172172   66.270757   99.520738
H     62.011761   66.624768   98.925601
H     60.389761   67.027891   99.453344
N     61.023350   66.872472  101.984865
C     61.636839   66.187829  100.939174
C     61.834765   66.767289  103.045049
H     61.688223   67.178281  104.039290
N     62.926819   66.044826  102.724241
H     63.757538   65.898117  103.325812
C     62.823919   65.671754  101.405447
H     63.580330   65.091499  100.901215
Mo    59.041007   67.997917  101.974737
Fe    52.911245   66.145364  104.693572
Fe    54.952374   67.822889  104.815696
Fe    54.255218   66.737023  102.516732
Fe    55.463309   65.324408  104.382059
Fe    57.813098   66.030635  103.378906
Fe    57.158871   68.564114  103.684894
Fe    56.516339   67.461204  101.529641
S     54.585461   66.225804  106.311256
S     52.975967   68.187318  103.775359
S     53.653758   64.648186  103.114714
S     59.108757   67.690899  104.273618
S     57.304867   69.613668  101.713850
S     58.145187   66.017776  101.127631
S     56.099880   69.754381  105.315876
S     57.317903   64.101601  104.471649
S     54.662294   67.125833  100.369469
C     56.011287   66.958242  103.403287
O     60.419462   69.695727  102.298191
O     59.604817   68.834059   99.980536
O     60.233782   70.682043   98.870579
O     60.130585   71.659923  103.825096
O     60.906938   73.600260  103.002008
O     64.687252   68.349856   99.422311
O     64.801408   69.139587  101.516782
C     60.721701   70.571492  101.188363
C     60.121653   69.997052   99.906669
C     60.057640   71.924170  101.488453
C     60.401295   72.449439  102.882994
C     62.249359   70.605092  100.994475
C     62.717369   69.295544  100.358480
C     64.188272   68.921307  100.431481
H     60.162467   70.340210  103.072185
H     62.206326   68.484801  100.879340
H     62.401636   69.252245   99.316478
H     62.515905   71.453105  100.363163
H     62.703657   70.757445  101.970713
H     58.980290   71.708014  101.495708
H     60.301476   72.639061  100.705669
H     55.202962   70.396336  104.559400
H     60.782554   65.339745   99.109057
H     49.259761   64.176921  105.227414
H     51.046705   73.366419  109.113337
H     56.674182   71.350714   97.764488
H     56.216316   61.604566  101.911829
H     58.373640   72.739783  107.908331
H     62.496372   67.412839  108.849224
H     50.138458   68.976516  107.545534
H     59.181376   68.315333  112.020868
H     53.634386   73.569614  102.445279
