# Supplementary material for: Resolving the structure of the E1 state of Mo nitrogenase through Mo and Fe K-edge EXAFS and QM/MM calculations
Source: Chem Sci. 2019 Sep 4;10(42):9807–21. doi: 10.1039/c9sc02187f (PMC6984330; doi:10.1039/c9sc02187f)
Supplement: Supplementary file 2 [file SC-010-C9SC02187F-s002.zip › xyzcoordszip/E1/Nd/E1-Nd-S2B/E1-BS247-Nd-S2B/E1-BS247-Nd-S2B.xyz]

143
C     53.818217   72.966031  103.345661
H     53.692417   73.649538  104.187344
C     52.897938   71.752533  103.529213
H     53.185297   71.219628  104.441242
H     51.836015   72.012845  103.628736
H     52.996715   71.048642  102.698132
C     55.291066   72.513780  103.319791
H     56.014526   73.307742  103.097979
H     55.566958   72.156412  104.314819
H     55.447624   71.687048  102.615367
C     56.440536   71.392395   98.814816
H     57.360730   71.220613   99.383925
H     56.074388   72.401016   99.041354
N     55.460001   70.418621   99.268562
H     55.809713   69.587499   99.749261
C     54.197998   70.750860   99.543999
N     53.635932   71.831399   98.975406
H     54.068447   72.356199   98.222694
H     52.703573   72.082681   99.303111
N     53.490522   70.032827  100.415047
H     53.833483   69.109680  100.720663
H     52.505157   70.268650  100.530273
C     59.263562   72.901186  107.308312
H     59.020936   72.685006  106.261643
H     59.515668   73.966685  107.390255
C     60.470199   72.073032  107.740406
O     60.875392   72.053242  108.924517
N     61.079522   71.398096  106.757058
H     60.746561   71.463178  105.795660
H     61.868099   70.749354  106.946525
C     51.149127   72.286519  109.168344
H     51.263824   71.994639  110.219983
H     50.218494   71.835409  108.796512
N     53.258411   70.906937  108.873851
C     52.341141   71.826617  108.387565
C     54.218132   70.720528  107.915006
H     55.054772   70.039947  108.035333
N     53.970630   71.462598  106.856669
H     53.183125   70.405364  109.747998
C     52.808811   72.137658  107.129217
H     52.356954   72.799290  106.406462
C     49.794463   65.028398  104.835496
H     50.250532   64.717053  103.891622
H     49.107135   65.857722  104.643034
S     51.132083   65.530544  105.996664
C     50.450916   69.128265  106.524352
H     50.233652   70.159456  106.221502
H     51.543608   69.004341  106.507446
O     49.819171   68.251511  105.625397
H     50.315128   67.400001  105.663909
C     56.624684   62.476835  101.351185
H     56.799096   63.336335  102.010255
H     57.591439   62.143932  100.970920
N     55.753072   62.830599  100.233726
H     54.734861   62.762758  100.397410
C     56.179730   63.431053   99.123595
N     57.486201   63.591906   98.896695
H     58.176894   63.355442   99.597619
H     57.836182   64.080838   98.072669
N     55.306276   63.871799   98.203902
H     54.356659   63.461408   98.192102
H     55.672258   64.093058   97.287007
C     63.245326   67.281077  108.065454
H     64.230588   67.471479  108.515431
H     63.217348   66.259288  107.677959
C     63.034841   68.300198  106.924949
O     63.083530   69.525411  107.219088
O     62.838430   67.842387  105.757016
C     58.888662   69.227691  111.536978
H     58.195998   69.784678  112.172168
H     59.815935   69.805676  111.464199
C     58.376778   68.983765  110.132894
C     57.091616   68.469450  109.885035
H     56.394865   68.329035  110.710335
C     56.731619   68.057675  108.602051
H     55.757471   67.613132  108.405721
C     57.645679   68.168980  107.551422
H     57.387604   67.769186  106.574029
C     59.247158   69.181307  109.047825
H     60.216426   69.650647  109.210360
C     58.888784   68.768073  107.761004
H     59.581578   68.897844  106.932789
C     61.164121   66.282192   99.515968
H     61.999768   66.640148   98.917170
H     60.378256   67.036256   99.452179
N     61.026910   66.884054  101.981210
C     61.634607   66.199034  100.932499
C     61.842738   66.774929  103.037604
H     61.699282   67.183057  104.033411
N     62.931575   66.050085  102.711340
H     63.762988   65.899929  103.311214
C     62.822618   65.679413  101.392565
H     63.575490   65.098152  100.884122
Mo    59.039761   68.005574  101.982143
Fe    52.978051   66.165168  104.869110
Fe    54.958221   67.868638  104.820409
Fe    54.209535   66.761297  102.546576
Fe    55.474428   65.377791  104.395303
Fe    57.775447   66.136935  103.389198
Fe    57.174594   68.577385  103.702209
Fe    56.476259   67.444673  101.467045
S     54.600893   66.249458  106.387281
S     53.009801   68.234238  103.837127
S     53.656361   64.655104  103.247382
S     59.167516   67.728292  104.283826
S     57.263410   69.574199  101.735283
S     58.153110   66.014215  101.161010
S     56.195159   69.713403  105.424856
S     57.337667   64.191635  104.479874
S     54.605008   67.038116  100.371941
C     55.988567   67.012443  103.386489
O     60.414569   69.706773  102.294619
O     59.585242   68.851865   99.987608
O     60.233894   70.687258   98.868055
O     60.131855   71.667971  103.824635
O     60.905235   73.608487  102.999249
O     64.683376   68.352553   99.423659
O     64.798789   69.145934  101.516529
C     60.719675   70.581405  101.187402
C     60.117744   70.007522   99.907070
C     60.051635   71.932362  101.487858
C     60.398761   72.457955  102.882696
C     62.248103   70.614973  100.997653
C     62.715692   69.307556  100.356117
C     64.185750   68.927928  100.431323
H     60.165031   70.348892  103.072804
H     62.201633   68.495209  100.871647
H     62.402923   69.270241   99.312951
H     62.518816   71.466257  100.372539
H     62.698478   70.759883  101.976975
H     58.974693   71.714073  101.498642
H     60.291529   72.648359  100.704608
H     55.334650   70.445444  104.705429
H     60.776638   65.349167   99.106838
H     49.223473   64.176060  105.203675
H     51.046689   73.369805  109.104574
H     56.683133   71.329892   97.754011
H     56.206277   61.662057  101.942064
H     58.373212   72.727426  107.912589
H     62.508434   67.409810  108.858224
H     50.137677   68.986323  107.558663
H     59.194916   68.313212  112.044919
H     53.634546   73.559131  102.449802
