# Supplementary material for: Resolving the structure of the E1 state of Mo nitrogenase through Mo and Fe K-edge EXAFS and QM/MM calculations
Source: Chem Sci. 2019 Sep 4;10(42):9807–21. doi: 10.1039/c9sc02187f (PMC6984330; doi:10.1039/c9sc02187f)
Supplement: Supplementary file 2 [file SC-010-C9SC02187F-s002.zip › xyzcoordszip/E1/Nd/E1-Nd-S2B/E1-BS346-Nd-S2B/E1-BS346-Nd-S2B.xyz]

143
C     53.835326   72.960799  103.323847
H     53.714551   73.638254  104.170923
C     52.921193   71.743326  103.511183
H     53.207234   71.218515  104.428574
H     51.857959   71.999770  103.607670
H     53.024356   71.034448  102.684753
C     55.311891   72.519436  103.274980
H     56.024123   73.323217  103.051651
H     55.609253   72.152310  104.259839
H     55.465986   71.700192  102.561465
C     56.459491   71.377915   98.820669
H     57.383681   71.211902   99.384720
H     56.084733   72.381956   99.053215
N     55.490690   70.392313   99.273150
H     55.849422   69.560840   99.745329
C     54.223537   70.706844   99.543506
N     53.652668   71.786043   98.980838
H     54.085474   72.325970   98.239533
H     52.719112   72.028904   99.313753
N     53.517910   69.969918  100.400222
H     53.877058   69.058119  100.717021
H     52.533191   70.198678  100.526084
C     59.265019   72.906207  107.308655
H     59.023920   72.694726  106.260690
H     59.519523   73.970763  107.395200
C     60.468788   72.073540  107.740029
O     60.872737   72.049765  108.924668
N     61.077061   71.399131  106.755684
H     60.745689   71.467657  105.793798
H     61.865023   70.749633  106.944725
C     51.148288   72.288399  109.167316
H     51.264481   71.994666  110.218174
H     50.218514   71.836462  108.794735
N     53.278374   70.938554  108.871343
C     52.341293   71.836839  108.383533
C     54.238403   70.766267  107.910229
H     55.089191   70.103164  108.030502
N     53.971143   71.496623  106.848372
H     53.218335   70.442824  109.749907
C     52.797618   72.149760  107.121524
H     52.332071   72.800778  106.397835
C     49.845159   65.035483  104.868376
H     50.306155   64.722320  103.927107
H     49.164209   65.868779  104.670354
S     51.184793   65.531453  106.043266
C     50.456701   69.126071  106.520581
H     50.230463   70.153330  106.211279
H     51.550618   69.011837  106.506754
O     49.834876   68.238917  105.624728
H     50.328270   67.387516  105.684910
C     56.623669   62.456231  101.338977
H     56.793742   63.312500  102.003243
H     57.592548   62.130923  100.957682
N     55.753475   62.813844  100.221714
H     54.735293   62.736930  100.380073
C     56.181701   63.424935   99.117614
N     57.488082   63.599113   98.900815
H     58.171843   63.387260   99.616007
H     57.839849   64.097617   98.083313
N     55.309516   63.859335   98.193983
H     54.362800   63.443136   98.175933
H     55.677753   64.096715   97.282216
C     63.238195   67.281921  108.063728
H     64.221125   67.473564  108.518198
H     63.213018   66.260238  107.675704
C     63.031088   68.301619  106.923666
O     63.081682   69.526414  107.218016
O     62.834514   67.844481  105.755169
C     58.871174   69.225902  111.517463
H     58.179520   69.785809  112.151039
H     59.796400   69.806420  111.438627
C     58.356295   68.975421  110.115334
C     57.071810   68.457654  109.870329
H     56.379248   68.310966  110.698098
C     56.706466   68.053243  108.586146
H     55.732681   67.607142  108.392031
C     57.614126   68.175025  107.531088
H     57.351552   67.789044  106.549510
C     59.222623   69.177305  109.027823
H     60.192413   69.646273  109.188705
C     58.858359   68.772037  107.740191
H     59.547541   68.907519  106.910034
C     61.188375   66.273521   99.531737
H     62.030595   66.626434   98.939762
H     60.406447   67.031607   99.463446
N     61.033673   66.873111  101.997834
C     61.648326   66.188615  100.952461
C     61.840287   66.764297  103.060428
H     61.689599   67.173403  104.054880
N     62.931918   66.039667  102.742215
H     63.761070   65.891697  103.345338
C     62.832480   65.669218  101.422273
H     63.588929   65.087648  100.919859
Mo    59.047520   67.984088  101.991210
Fe    52.936142   66.121699  104.712953
Fe    54.917676   67.846734  104.823346
Fe    54.254041   66.745609  102.523397
Fe    55.481058   65.345313  104.407849
Fe    57.788801   66.095750  103.371871
Fe    57.138608   68.580720  103.749880
Fe    56.537517   67.416087  101.539599
S     54.598744   66.184384  106.327278
S     52.988755   68.197290  103.712378
S     53.620745   64.646690  103.184530
S     59.111065   67.706291  104.295045
S     57.273811   69.556549  101.764354
S     58.205642   65.994163  101.136939
S     56.129237   69.734486  105.380431
S     57.331749   64.141135  104.449150
S     54.711019   66.990083  100.369465
C     56.003399   66.997440  103.426218
O     60.412056   69.695530  102.302085
O     59.580983   68.844634   99.990977
O     60.233855   70.681508   98.874334
O     60.131011   71.659062  103.830337
O     60.903069   73.599569  103.003161
O     64.684269   68.353915   99.424113
O     64.799698   69.144420  101.518011
C     60.716695   70.570954  101.193253
C     60.114440   69.998592   99.911937
C     60.048786   71.921948  101.493912
C     60.396784   72.448902  102.887334
C     62.244591   70.606425  101.001689
C     62.713890   69.298894  100.361966
C     64.185532   68.925235  100.433467
H     60.163215   70.340313  103.078503
H     62.204094   68.486436  100.881591
H     62.397374   69.257819   99.320121
H     62.511809   71.456848  100.373911
H     62.697614   70.755558  101.979090
H     58.971614   71.703693  101.504849
H     60.288462   72.636947  100.709706
H     55.215232   70.460969  104.722985
H     60.799287   65.343714   99.116842
H     49.262658   64.186050  105.225061
H     51.045481   73.371702  109.104453
H     56.696507   71.321059   97.758286
H     56.208266   61.635936  101.924318
H     58.373182   72.732222  107.910671
H     62.497656   67.409291  108.853314
H     50.142273   68.986219  107.554816
H     59.180652   68.315626  112.030969
H     53.637867   73.558184  102.433787
