# Supplementary material for: Resolving the structure of the E1 state of Mo nitrogenase through Mo and Fe K-edge EXAFS and QM/MM calculations
Source: Chem Sci. 2019 Sep 4;10(42):9807–21. doi: 10.1039/c9sc02187f (PMC6984330; doi:10.1039/c9sc02187f)
Supplement: Supplementary file 2 [file SC-010-C9SC02187F-s002.zip › xyzcoordszip/E1/Nd/E1-Nd-S3A/E1-BS235-Nd-S3A/E1-BS235-Nd-S3A.xyz]

143
C     53.698387   72.883506  103.378574
H     53.594024   73.539237  104.245606
C     52.724824   71.703473  103.520403
H     53.006017   71.130696  104.409094
H     51.673028   72.000966  103.629819
H     52.797546   71.024051  102.667339
C     55.141113   72.357284  103.345697
H     55.899335   73.152104  103.361518
H     55.315057   71.740884  104.231151
H     55.318384   71.708075  102.478671
C     56.401348   71.487077   98.823220
H     57.317389   71.328194   99.405042
H     56.031286   72.501520   99.017803
N     55.422877   70.522193   99.296593
H     55.778632   69.711108   99.808026
C     54.150339   70.841591   99.535576
N     53.579600   71.893626   98.924915
H     54.041491   72.440479   98.206583
H     52.653885   72.163749   99.253101
N     53.430865   70.131137  100.401772
H     53.779832   69.226225  100.742443
H     52.445582   70.373635  100.509233
C     59.261055   72.911485  107.294586
H     59.014042   72.689281  106.250221
H     59.506207   73.978976  107.371187
C     60.475750   72.094363  107.722732
O     60.882701   72.072997  108.906116
N     61.093881   71.430225  106.736053
H     60.759113   71.491629  105.774664
H     61.875008   70.775777  106.928556
C     51.175345   72.281684  109.181490
H     51.320057   72.001805  110.232403
H     50.243302   71.814779  108.834356
N     53.337367   70.977870  108.832731
C     52.358713   71.846735  108.371118
C     54.278667   70.841335  107.843770
H     55.149681   70.199891  107.935433
N     53.961734   71.566490  106.794136
H     53.315296   70.474380  109.708389
C     52.774822   72.176951  107.099575
H     52.269074   72.813981  106.390609
C     49.905154   65.026398  104.858620
H     50.355171   64.706131  103.914461
H     49.238705   65.872031  104.663841
S     51.256910   65.501267  106.032154
C     50.453273   69.114842  106.504423
H     50.204483   70.132850  106.182116
H     51.548880   69.024785  106.486778
O     49.847644   68.198221  105.624788
H     50.387053   67.376007  105.662557
C     56.598085   62.468850  101.308884
H     56.796219   63.355218  101.924428
H     57.557129   62.104972  100.939359
N     55.734100   62.807894  100.185486
H     54.715282   62.724777  100.338518
C     56.167404   63.425621   99.083763
N     57.473386   63.600064   98.873011
H     58.160267   63.362898   99.577126
H     57.828986   64.101659   98.058066
N     55.296533   63.864552   98.164157
H     54.346866   63.454062   98.148563
H     55.662251   64.112347   97.254017
C     63.201273   67.245554  108.032258
H     64.199186   67.403559  108.466299
H     63.141713   66.228468  107.634650
C     63.003023   68.283218  106.903964
O     63.063686   69.503128  107.213164
O     62.808823   67.839207  105.729472
C     58.926534   69.223729  111.597346
H     58.234151   69.771560  112.240649
H     59.859493   69.795127  111.544974
C     58.423880   69.012463  110.184624
C     57.139015   68.507697  109.913291
H     56.435885   68.346794  110.729560
C     56.783514   68.142260  108.614824
H     55.805394   67.715928  108.397869
C     57.701460   68.286067  107.570335
H     57.426763   67.974345  106.568804
C     59.304281   69.232036  109.111765
H     60.273949   69.693898  109.292272
C     58.950976   68.860720  107.810964
H     59.649036   69.016082  106.991987
C     61.168756   66.288329   99.484003
H     62.003739   66.643464   98.883375
H     60.384781   67.044362   99.418941
N     61.032933   66.902731  101.940639
C     61.641835   66.210576  100.898982
C     61.845914   66.801255  102.999858
H     61.702299   67.218276  103.992267
N     62.935411   66.072699  102.681068
H     63.764327   65.922044  103.284193
C     62.827925   65.691571  101.364906
H     63.580316   65.104857  100.862277
Mo    59.056991   68.048071  101.912658
Fe    53.022727   66.120904  104.704736
Fe    54.978502   67.929257  104.763074
Fe    54.249951   66.756114  102.451997
Fe    55.501562   65.421513  104.316091
Fe    57.768479   66.156599  103.258298
Fe    57.179465   68.649553  103.658818
Fe    56.512281   67.545036  101.448984
S     54.720125   66.259913  106.289499
S     52.956841   68.134753  103.771974
S     53.729623   64.637142  103.091170
S     59.114080   67.707586  104.209569
S     57.331914   69.670997  101.677788
S     58.134775   66.087446  101.038634
S     56.117028   69.705942  105.206866
S     57.467227   64.118502  104.306102
S     54.640639   67.197433  100.318896
C     56.014828   67.034937  103.342910
O     60.437632   69.728217  102.255945
O     59.623365   68.886909   99.929313
O     60.264334   70.735582   98.831131
O     60.172978   71.668962  103.794644
O     60.930298   73.624945  102.995115
O     64.694240   68.345423   99.414581
O     64.804995   69.137865  101.508564
C     60.744841   70.611043  101.151728
C     60.145723   70.048649   99.864524
C     60.087899   71.963615  101.460844
C     60.433151   72.472001  102.859249
C     62.272559   70.633066  100.964541
C     62.731522   69.318343  100.333630
C     64.196239   68.925678  100.419455
H     57.947725   64.302413  105.559548
H     62.206114   68.514589  100.850565
H     62.423982   69.277334   99.289034
H     62.548167   71.478054  100.333207
H     62.721216   70.781524  101.944152
H     59.010966   71.762578  101.461064
H     60.324828   72.685937  100.684805
H     60.187930   70.377778  103.037182
H     60.778212   65.353576   99.081787
H     49.308853   64.187288  105.216930
H     51.058838   73.363223  109.112440
H     56.658447   71.391437   97.768317
H     56.163630   61.683076  101.926845
H     58.373803   72.734772  107.902552
H     62.482376   67.382778  108.839985
H     50.144673   68.979987  107.541075
H     59.225595   68.296978  112.087001
H     53.560546   73.507626  102.495658
