# Supplementary material for: Resolving the structure of the E1 state of Mo nitrogenase through Mo and Fe K-edge EXAFS and QM/MM calculations
Source: Chem Sci. 2019 Sep 4;10(42):9807–21. doi: 10.1039/c9sc02187f (PMC6984330; doi:10.1039/c9sc02187f)
Supplement: Supplementary file 2 [file SC-010-C9SC02187F-s002.zip › xyzcoordszip/E1/Nd/E1-Nd-S3A/E1-BS247-Nd-S3A/E1-BS247-Nd-S3A.xyz]

143
C     53.703398   72.874048  103.380488
H     53.612501   73.528990  104.249053
C     52.714855   71.707409  103.525233
H     52.999430   71.122675  104.404679
H     51.669047   72.018475  103.652563
H     52.766054   71.033765  102.666128
C     55.138721   72.327719  103.339622
H     55.905725   73.114116  103.362503
H     55.308101   71.698506  104.217564
H     55.306290   71.688317  102.463487
C     56.412479   71.471206   98.825008
H     57.329026   71.311587   99.405842
H     56.040450   72.484732   99.022062
N     55.431668   70.505052   99.291031
H     55.783609   69.687442   99.793851
C     54.161251   70.829126   99.537889
N     53.594595   71.889134   98.937727
H     54.048189   72.427538   98.207560
H     52.667889   72.156757   99.266085
N     53.443638   70.117039  100.403423
H     53.788614   69.208126  100.739183
H     52.458722   70.360110  100.512612
C     59.258928   72.909407  107.295162
H     59.010720   72.686113  106.251373
H     59.503755   73.977079  107.370889
C     60.473167   72.091951  107.723944
O     60.882285   72.074825  108.906563
N     61.088003   71.422463  106.738941
H     60.751493   71.480704  105.778255
H     61.868828   70.767801  106.931969
C     51.177989   72.282159  109.169140
H     51.314567   71.993600  110.218810
H     50.247688   71.818894  108.812480
N     53.346091   70.985949  108.823919
C     52.364576   71.850982  108.360696
C     54.287684   70.849798  107.835310
H     55.160193   70.210497  107.927880
N     53.968863   71.571911  106.784092
H     53.327167   70.484756  109.700905
C     52.780128   72.179773  107.088573
H     52.272287   72.813445  106.378188
C     49.852366   65.028914  104.827162
H     50.302107   64.709938  103.882828
H     49.174853   65.865676  104.632198
S     51.200379   65.524763  105.983799
C     50.453729   69.129773  106.510870
H     50.217452   70.154703  106.201373
H     51.548493   69.027972  106.493926
O     49.838885   68.233366  105.617920
H     50.362016   67.399357  105.648098
C     56.601011   62.487421  101.319164
H     56.820047   63.370323  101.932491
H     57.549815   62.107974  100.939090
N     55.730722   62.837668  100.204720
H     54.712219   62.771378  100.367594
C     56.165611   63.440479   99.095191
N     57.472891   63.601867   98.879185
H     58.159066   63.376520   99.587790
H     57.829557   64.089257   98.056313
N     55.296540   63.875518   98.173012
H     54.346127   63.466334   98.158703
H     55.662936   64.121266   97.262676
C     63.199867   67.241671  108.039281
H     64.199341   67.396801  108.470806
H     63.136485   66.223528  107.644624
C     63.002465   68.276434  106.907740
O     63.060637   69.497251  107.214072
O     62.811771   67.828730  105.734254
C     58.920002   69.225784  111.605776
H     58.227446   69.770878  112.251361
H     59.852380   69.798043  111.553704
C     58.416291   69.015035  110.193712
C     57.130964   68.510405  109.923975
H     56.425855   68.357186  110.740078
C     56.778899   68.131240  108.628670
H     55.801384   67.702622  108.413256
C     57.700614   68.263744  107.586059
H     57.431072   67.935703  106.588577
C     59.297445   69.229815  109.120480
H     60.266445   69.693846  109.299343
C     58.946929   68.847108  107.822440
H     59.644283   68.999212  107.002156
C     61.163744   66.297132   99.468949
H     61.994248   66.656656   98.864584
H     60.375420   67.049080   99.407768
N     61.041851   66.917691  101.923679
C     61.643352   66.221002  100.881238
C     61.860175   66.813975  102.978829
H     61.722588   67.231788  103.971553
N     62.944396   66.079146  102.656518
H     63.773981   65.925589  103.258147
C     62.829266   65.696621  101.341578
H     63.576522   65.105853  100.835800
Mo    59.059445   68.065714  101.902773
Fe    53.067667   66.136062  104.854735
Fe    54.986493   67.934753  104.750475
Fe    54.227830   66.773872  102.501815
Fe    55.563952   65.431640  104.285258
Fe    57.805772   66.217817  103.219614
Fe    57.198928   68.633902  103.670700
Fe    56.470935   67.551059  101.391969
S     54.766262   66.228682  106.316209
S     52.988875   68.190075  103.818347
S     53.771266   64.627817  103.209315
S     59.180320   67.748218  104.205634
S     57.303184   69.658009  101.706000
S     58.132126   66.116117  101.003748
S     56.172267   69.675575  105.252256
S     57.494852   64.153314  104.341490
S     54.578538   67.136976  100.331503
C     56.010610   67.080045  103.304509
O     60.437985   69.742077  102.243115
O     59.610921   68.909688   99.928346
O     60.273929   70.743533   98.819269
O     60.179066   71.676209  103.784626
O     60.932898   73.635264  102.990348
O     64.694846   68.347448   99.413133
O     64.803429   69.141788  101.506428
C     60.749439   70.625683  101.142335
C     60.149581   70.064574   99.856491
C     60.092046   71.977662  101.451260
C     60.437121   72.482138  102.851285
C     62.277800   70.645394  100.960370
C     62.735137   69.332911  100.323688
C     64.197295   68.931766  100.415759
H     58.139195   64.458387  105.490746
H     62.202842   68.528250  100.832178
H     62.433789   69.300353   99.276982
H     62.558198   71.493645  100.335591
H     62.722164   70.786054  101.943210
H     59.014680   71.784354  101.446615
H     60.330477   72.701704  100.677563
H     60.191602   70.391209  103.028110
H     60.775396   65.359151   99.072155
H     49.270190   64.185057  105.197356
H     51.060359   73.364013  109.107311
H     56.668241   71.380413   97.769353
H     56.161498   61.709425  101.943357
H     58.372389   72.732723  107.904177
H     62.483579   67.383442  108.848539
H     50.142416   68.986655  107.545601
H     59.220022   68.297799  112.092498
H     53.567264   73.502263  102.500215
