# Supplementary material for: Resolving the structure of the E1 state of Mo nitrogenase through Mo and Fe K-edge EXAFS and QM/MM calculations
Source: Chem Sci. 2019 Sep 4;10(42):9807–21. doi: 10.1039/c9sc02187f (PMC6984330; doi:10.1039/c9sc02187f)
Supplement: Supplementary file 2 [file SC-010-C9SC02187F-s002.zip › xyzcoordszip/E1/Nd/E1-Nd-S3A/E1-BS346-Nd-S3A/E1-BS346-Nd-S3A.xyz]

143
C     53.702419   72.867122  103.360824
H     53.609386   73.514073  104.234830
C     52.724432   71.691249  103.501946
H     53.012336   71.109782  104.382713
H     51.675885   71.994166  103.627084
H     52.783493   71.017878  102.642849
C     55.142514   72.335716  103.308707
H     55.901132   73.129640  103.341971
H     55.320724   71.696362  104.177093
H     55.314979   71.709750  102.423729
C     56.426383   71.453746   98.821518
H     57.346634   71.302660   99.398468
H     56.040886   72.460603   99.026412
N     55.459676   70.470303   99.279736
H     55.823534   69.647585   99.764352
C     54.185535   70.774133   99.530251
N     53.607839   71.837020   98.945811
H     54.054197   72.389288   98.222110
H     52.677809   72.088424   99.281793
N     53.475724   70.037573  100.382117
H     53.840630   69.138189  100.721856
H     52.489909   70.265084  100.501698
C     59.260074   72.911424  107.295920
H     59.012974   72.691116  106.251251
H     59.506667   73.978490  107.374495
C     60.472168   72.090709  107.724523
O     60.879485   72.069723  108.907845
N     61.086947   71.422562  106.738646
H     60.752743   71.485452  105.777454
H     61.868520   70.768266  106.930622
C     51.171048   72.285738  109.164783
H     51.306951   71.993288  110.213448
H     50.241019   71.824441  108.805180
N     53.351691   71.011623  108.824644
C     52.358250   71.859148  108.355838
C     54.294785   70.881940  107.837060
H     55.176690   70.256011  107.933610
N     53.964885   71.591684  106.780646
H     53.340662   70.518239  109.706165
C     52.768317   72.185077  107.081157
H     52.253755   72.809332  106.367109
C     49.890611   65.028281  104.865683
H     50.345646   64.705006  103.924815
H     49.218483   65.867821  104.664027
S     51.238853   65.522454  106.035970
C     50.463921   69.124102  106.516232
H     50.224194   70.146693  106.201977
H     51.559244   69.026642  106.503844
O     49.856113   68.222498  105.623771
H     50.370970   67.384568  105.676398
C     56.581586   62.472633  101.302174
H     56.801145   63.354900  101.915953
H     57.529829   62.094808  100.919070
N     55.712498   62.826925  100.188711
H     54.694171   62.745979  100.343806
C     56.150702   63.444626   99.088412
N     57.458034   63.631162   98.892588
H     58.130568   63.448704   99.625515
H     57.819162   64.122979   98.074384
N     55.285269   63.865331   98.157098
H     54.340842   63.443401   98.131908
H     55.655206   64.138533   97.256409
C     63.195380   67.244292  108.033578
H     64.191576   67.402246  108.471548
H     63.137526   66.227154  107.635700
C     63.000800   68.282289  106.905208
O     63.061464   69.502071  107.215013
O     62.808724   67.839030  105.730210
C     58.908995   69.224809  111.591745
H     58.216653   69.771932  112.235683
H     59.839304   69.799794  111.534194
C     58.403647   69.005631  110.181200
C     57.119639   68.495842  109.914192
H     56.416359   68.341596  110.731705
C     56.766460   68.114942  108.619463
H     55.788875   67.685687  108.406120
C     57.685563   68.249840  107.574890
H     57.414417   67.924452  106.577000
C     59.282820   69.220199  109.106259
H     60.250854   69.686967  109.283247
C     58.931287   68.835135  107.809295
H     59.627344   68.987701  106.987960
C     61.184691   66.296334   99.473614
H     62.018815   66.651479   98.872102
H     60.398936   67.050612   99.407679
N     61.055577   66.926207  101.927569
C     61.657633   66.223349  100.888843
C     61.868092   66.822222  102.986579
H     61.728756   67.243169  103.977727
N     62.950328   66.081461  102.671312
H     63.777570   65.926945  103.275699
C     62.838818   65.695317  101.356833
H     63.584051   65.097304  100.856990
Mo    59.076188   68.068146  101.910137
Fe    52.987902   66.057239  104.675896
Fe    54.977789   67.952772  104.772041
Fe    54.294588   66.757589  102.503121
Fe    55.565044   65.452959  104.334407
Fe    57.820874   66.213900  103.212399
Fe    57.211369   68.708158  103.719818
Fe    56.539073   67.534828  101.479146
S     54.726076   66.208303  106.261500
S     52.994932   68.149787  103.699589
S     53.770610   64.594978  103.143871
S     59.150949   67.726003  104.214515
S     57.312647   69.650737  101.701697
S     58.192726   66.116412  100.978921
S     56.130331   69.722428  105.270080
S     57.487863   64.115413  104.262244
S     54.694994   67.080902  100.341819
C     56.051438   67.088530  103.353155
O     60.443792   69.747697  102.250194
O     59.621182   68.909970   99.933292
O     60.280315   70.745092   98.822910
O     60.173186   71.680592  103.786226
O     60.933565   73.637731  102.994045
O     64.697717   68.352131   99.413204
O     64.806541   69.143329  101.508047
C     60.753997   70.629824  101.146055
C     60.155677   70.065866   99.860491
C     60.094217   71.981239  101.452328
C     60.435445   72.486058  102.852520
C     62.282047   70.650331  100.963995
C     62.739633   69.339600  100.323737
C     64.200750   68.935962  100.416317
H     58.073072   64.424706  105.440717
H     62.206072   68.533293  100.828259
H     62.439503   69.311052   99.276689
H     62.562004   71.499661  100.340596
H     62.726935   70.789519  101.946723
H     59.016978   71.788714  101.443050
H     60.333821   72.704788  100.678661
H     60.194893   70.400495  103.033399
H     60.795086   65.359639   99.075018
H     49.297458   64.187206  105.224610
H     51.055967   73.367994  109.105246
H     56.677928   71.371833   97.764124
H     56.142804   61.694552  101.926777
H     58.372449   72.734668  107.903329
H     62.473461   67.381379  108.838629
H     50.149257   68.983532  107.550298
H     59.212423   68.300339  112.083023
H     53.558563   73.499849  102.485022
