# Supplementary material for: Resolving the structure of the E1 state of Mo nitrogenase through Mo and Fe K-edge EXAFS and QM/MM calculations
Source: Chem Sci. 2019 Sep 4;10(42):9807–21. doi: 10.1039/c9sc02187f (PMC6984330; doi:10.1039/c9sc02187f)
Supplement: Supplementary file 2 [file SC-010-C9SC02187F-s002.zip › xyzcoordszip/E1/Nd/E1-Nd-S3B/E1-BS235-Nd-S3B/E1-BS235-Nd-S3B.xyz]

143
C     53.786323   72.744344  103.210879
H     53.805382   73.309163  104.137536
C     52.761308   71.616507  103.377413
H     53.069561   70.997047  104.225085
H     51.744559   71.975559  103.585494
H     52.724067   70.963099  102.503001
C     55.200975   72.179128  103.001533
H     55.967998   72.917225  103.272627
H     55.366842   71.323413  103.661370
H     55.369300   71.820797  101.976130
C     56.389352   71.470991   98.778909
H     57.310738   71.394624   99.366335
H     55.957670   72.460978   98.960975
N     55.456808   70.458290   99.243681
H     55.821831   69.594662   99.645862
C     54.171709   70.723339   99.488839
N     53.577098   71.786867   98.923378
H     53.998528   72.335708   98.181309
H     52.639835   72.011400   99.263854
N     53.474672   69.951221  100.316919
H     53.868233   69.070403  100.673770
H     52.483826   70.149044  100.438330
C     59.245805   72.919218  107.295153
H     59.002835   72.694155  106.250575
H     59.492579   73.986669  107.369706
C     60.456663   72.099908  107.730950
O     60.863220   72.083536  108.914156
N     61.072130   71.427307  106.748492
H     60.739311   71.488922  105.787572
H     61.858568   70.778983  106.940798
C     51.187166   72.290010  109.142459
H     51.284155   71.981263  110.191602
H     50.281667   71.819102  108.735165
N     53.293421   70.903824  108.736542
C     52.428210   71.928587  108.382940
C     54.332273   70.903994  107.838513
H     55.141959   70.181706  107.871165
N     54.187135   71.862312  106.949670
H     53.137401   70.216265  109.460988
C     53.012728   72.491885  107.268799
H     52.619826   73.311298  106.684562
C     49.863377   65.027353  104.852611
H     50.306059   64.711415  103.903385
H     49.186665   65.866376  104.663668
S     51.223375   65.510307  106.009590
C     50.459585   69.108800  106.501448
H     50.231122   70.134616  106.187361
H     51.553504   68.994859  106.483189
O     49.835756   68.212893  105.615502
H     50.353481   67.375194  105.655327
C     56.639101   62.465730  101.353153
H     56.774723   63.324090  102.022758
H     57.623171   62.165836  100.989905
N     55.776718   62.803393  100.222728
H     54.758227   62.714146  100.374324
C     56.199492   63.423283   99.121966
N     57.503785   63.610923   98.904627
H     58.196774   63.355479   99.596690
H     57.850695   64.118398   98.090593
N     55.323461   63.859492   98.202342
H     54.375491   63.445415   98.188761
H     55.688555   64.087822   97.286823
C     63.229635   67.293047  108.060574
H     64.217448   67.477729  108.507448
H     63.196674   66.272394  107.670718
C     63.021631   68.315474  106.923135
O     63.075147   69.539356  107.216346
O     62.823824   67.859357  105.753104
C     58.890374   69.235444  111.582255
H     58.205505   69.785337  112.232343
H     59.820464   69.809431  111.511302
C     58.366374   69.013008  110.179431
C     57.074705   68.514890  109.932035
H     56.381095   68.370952  110.759494
C     56.702592   68.125378  108.645400
H     55.721872   67.695250  108.448004
C     57.609036   68.241880  107.588470
H     57.325923   67.890065  106.603565
C     59.233176   69.212102  109.091651
H     60.208485   69.669070  109.254252
C     58.861477   68.821018  107.802432
H     59.550128   68.959399  106.972354
C     61.196101   66.279765   99.557788
H     62.040096   66.633337   98.968623
H     60.417218   67.041377   99.490993
N     61.051109   66.871993  102.032623
C     61.655456   66.185187  100.979283
C     61.863967   66.755183  103.090896
H     61.726900   67.166772  104.087074
N     62.947297   66.024410  102.762758
H     63.781041   65.875277  103.360657
C     62.838193   65.658386  101.442540
H     63.588926   65.075235  100.933369
Mo    59.096376   67.976962  102.017458
Fe    52.954226   66.150571  104.660131
Fe    54.917328   67.933983  104.721696
Fe    54.291743   66.740461  102.470569
Fe    55.494520   65.393509  104.394843
Fe    57.857523   66.100694  103.430914
Fe    57.183569   68.588094  103.784480
Fe    56.566216   67.362603  101.502394
S     54.596550   66.344106  106.280497
S     52.937527   68.151267  103.659512
S     53.731310   64.651825  103.102782
S     59.163356   67.773761  104.315842
S     57.234724   69.553744  101.730160
S     58.250960   65.977660  101.199321
S     56.052970   69.715215  105.218589
S     57.340204   64.157365  104.488233
S     54.750633   67.031948  100.317714
C     56.039064   67.030222  103.384868
O     60.383298   69.755562  102.305128
O     59.589014   68.854832  100.019763
O     60.244640   70.669388   98.864678
O     60.135119   71.728108  103.790983
O     61.011085   73.635582  102.997838
O     64.685661   68.334546   99.418039
O     64.806978   69.122911  101.512720
C     60.735337   70.598640  101.186110
C     60.126197   70.011654   99.916535
C     60.156683   71.998042  101.447803
C     60.469575   72.504205  102.856431
C     62.265500   70.584129  101.000079
C     62.716662   69.269551  100.368881
C     64.189102   68.901096  100.431228
H     60.138466   70.428457  103.070868
H     62.210184   68.465950  100.903667
H     62.390688   69.218508   99.330290
H     62.553231   71.427129  100.370350
H     62.715725   70.726716  101.979492
H     59.069000   71.935645  101.378336
H     60.490330   72.686470  100.678797
H     57.913257   70.485252  100.999452
H     60.807084   65.354548   99.132691
H     49.278521   64.181947  105.214965
H     51.058004   73.371359  109.096979
H     56.662057   71.376475   97.727831
H     56.232280   61.633428  101.927467
H     58.355463   72.745599  107.899484
H     62.496691   67.421835  108.856987
H     50.148404   68.973197  107.537230
H     59.198737   68.313233  112.074704
H     53.610940   73.447986  102.397125
