# Supplementary material for: Resolving the structure of the E1 state of Mo nitrogenase through Mo and Fe K-edge EXAFS and QM/MM calculations
Source: Chem Sci. 2019 Sep 4;10(42):9807–21. doi: 10.1039/c9sc02187f (PMC6984330; doi:10.1039/c9sc02187f)
Supplement: Supplementary file 2 [file SC-010-C9SC02187F-s002.zip › xyzcoordszip/E1/Nd/E1-Nd-S3B/E1-BS247-Nd-S3B/E1-BS247-Nd-S3B.xyz]

143
C     53.736219   72.747535  103.278089
H     53.737301   73.335435  104.190000
C     52.682000   71.643951  103.432264
H     52.943588   71.042190  104.307073
H     51.661847   72.019385  103.587213
H     52.671864   70.967859  102.574229
C     55.137300   72.134127  103.142188
H     55.924520   72.874384  103.341301
H     55.275113   71.345950  103.887709
H     55.300398   71.667504  102.161260
C     56.364229   71.465811   98.755155
H     57.279285   71.383064   99.352316
H     55.937863   72.458227   98.934886
N     55.418805   70.459515   99.208167
H     55.777173   69.589545   99.601392
C     54.145693   70.748641   99.491050
N     53.557797   71.824918   98.944192
H     53.968536   72.359917   98.185898
H     52.626310   72.056850   99.294230
N     53.460705   69.989560  100.340622
H     53.841355   69.086705  100.662033
H     52.471004   70.191653  100.469629
C     59.243297   72.906417  107.293677
H     58.996622   72.676274  106.251076
H     59.488505   73.974566  107.363064
C     60.457046   72.091201  107.729081
O     60.867339   72.081512  108.910902
N     61.070400   71.415049  106.747882
H     60.733506   71.471038  105.788324
H     61.858441   70.768468  106.939974
C     51.186837   72.285388  109.157443
H     51.289760   71.986610  110.208783
H     50.275453   71.815377  108.762211
N     53.277053   70.875887  108.754934
C     52.416784   71.901629  108.391149
C     54.298088   70.839686  107.837248
H     55.102702   70.111888  107.874714
N     54.146227   71.776148  106.926159
H     53.128957   70.212288  109.502932
C     52.985103   72.427938  107.251261
H     52.588786   73.233003  106.650674
C     49.824161   65.034610  104.829301
H     50.279845   64.717630  103.886997
H     49.138320   65.864005  104.631574
S     51.164562   65.543126  105.986511
C     50.464074   69.134503  106.529361
H     50.247710   70.166693  106.228454
H     51.557203   69.010809  106.516832
O     49.836396   68.259040  105.627252
H     50.333443   67.407628  105.665235
C     56.632672   62.490547  101.356543
H     56.794614   63.351301  102.017159
H     57.605051   62.165941  100.983585
N     55.764963   62.837170  100.233247
H     54.746454   62.770351  100.396205
C     56.191681   63.433290   99.121201
N     57.498346   63.594140   98.892354
H     58.190767   63.351376   99.589572
H     57.846322   64.089453   98.071619
N     55.318099   63.871112   98.199962
H     54.367523   63.462506   98.192463
H     55.683488   64.080146   97.279869
C     63.235467   67.286368  108.060278
H     64.224749   67.471054  108.503873
H     63.200740   66.265084  107.672071
C     63.024279   68.306914  106.921391
O     63.078466   69.531542  107.212788
O     62.823192   67.848615  105.753026
C     58.909785   69.236630  111.613980
H     58.225415   69.781409  112.268993
H     59.841858   69.807947  111.547817
C     58.386110   69.018925  110.210820
C     57.096682   68.514280  109.965394
H     56.398176   68.384279  110.790952
C     56.736298   68.091560  108.686664
H     55.758782   67.652763  108.493873
C     57.651711   68.183888  107.635220
H     57.383566   67.794735  106.660386
C     59.256258   69.206814  109.123506
H     60.227781   69.672969  109.282806
C     58.895887   68.783743  107.841427
H     59.587393   68.909935  107.011654
C     61.186210   66.283437   99.539140
H     62.028012   66.639588   98.948283
H     60.404982   67.042561   99.471849
N     61.045071   66.882816  102.011151
C     61.647565   66.192344  100.959637
C     61.859820   66.767053  103.068337
H     61.723416   67.179915  104.063913
N     62.942174   66.034638  102.740665
H     63.776028   65.885871  103.338533
C     62.830969   65.665434  101.421724
H     63.580935   65.081109  100.912609
Mo    59.085074   67.989625  101.991283
Fe    53.007469   66.207037  104.842996
Fe    54.967946   67.968362  104.791209
Fe    54.218165   66.785003  102.544520
Fe    55.511733   65.425042  104.390339
Fe    57.826698   66.139727  103.376254
Fe    57.202063   68.593997  103.752148
Fe    56.495026   67.318226  101.449634
S     54.629076   66.332282  106.351677
S     53.000514   68.249865  103.782865
S     53.702632   64.673792  103.250532
S     59.181826   67.779385  104.278205
S     57.182780   69.503051  101.661566
S     58.229164   65.986452  101.150620
S     56.228219   69.654787  105.337455
S     57.362235   64.214034  104.474946
S     54.612651   67.009173  100.355649
C     56.016045   67.062032  103.382475
O     60.361549   69.771490  102.285645
O     59.590222   68.871775   99.997427
O     60.248754   70.687370   98.847071
O     60.121722   71.738743  103.777255
O     61.009128   73.641864  102.987900
O     64.681411   68.339227   99.420225
O     64.799526   69.128180  101.514537
C     60.727232   70.614044  101.171984
C     60.127052   70.029123   99.897977
C     60.145638   72.011728  101.433243
C     60.459873   72.514421  102.843909
C     62.259766   70.595492  100.999310
C     62.712247   69.282690  100.363986
C     64.183726   68.908354  100.431489
H     60.122934   70.442836  103.054786
H     62.201295   68.477255  100.891744
H     62.392012   69.237762   99.323275
H     62.554719   71.441443  100.376687
H     62.701974   70.731411  101.983511
H     59.058109   71.941891  101.363069
H     60.476300   72.703509  100.665676
H     57.846685   70.477071  100.968001
H     60.800015   65.355318   99.117814
H     49.249485   64.185573  105.199369
H     51.060241   73.366628  109.103046
H     56.646728   71.371554   97.706643
H     56.216021   61.672550  101.944207
H     58.355755   72.733250  107.902240
H     62.504712   67.416657  108.858456
H     50.146225   68.988644  107.561719
H     59.215758   68.308618  112.096931
H     53.596359   73.436451  102.445081
