# Supplementary material for: Resolving the structure of the E1 state of Mo nitrogenase through Mo and Fe K-edge EXAFS and QM/MM calculations
Source: Chem Sci. 2019 Sep 4;10(42):9807–21. doi: 10.1039/c9sc02187f (PMC6984330; doi:10.1039/c9sc02187f)
Supplement: Supplementary file 2 [file SC-010-C9SC02187F-s002.zip › xyzcoordszip/E1/Nd/E1-Nd-S3B/E1-BS346-Nd-S3B/E1-BS346-Nd-S3B.xyz]

143
C     53.771170   72.745441  103.221116
H     53.772928   73.314594  104.145302
C     52.756595   71.606699  103.379659
H     53.060706   70.994503  104.234240
H     51.733035   71.955403  103.572146
H     52.739787   70.947376  102.508512
C     55.193134   72.193950  103.028519
H     55.950630   72.942440  103.297615
H     55.362342   71.345323  103.697107
H     55.370795   71.829568  102.007004
C     56.446379   71.420321   98.792660
H     57.380481   71.330577   99.356877
H     56.017016   72.405002   99.007866
N     55.527239   70.393559   99.252583
H     55.903079   69.531120   99.644018
C     54.238755   70.640363   99.496859
N     53.635735   71.704054   98.941498
H     54.060579   72.278873   98.222488
H     52.698255   71.921750   99.291414
N     53.547490   69.846633  100.310569
H     53.952275   68.970174  100.664228
H     52.555925   70.028084  100.437832
C     59.243480   72.917431  107.293844
H     58.998264   72.692458  106.249768
H     59.489417   73.985119  107.367898
C     60.456050   72.099251  107.727098
O     60.863122   72.081015  108.910172
N     61.072308   71.429608  106.743105
H     60.739613   71.493303  105.782463
H     61.859287   70.781366  106.934747
C     51.176841   72.290555  109.147525
H     51.259047   71.980580  110.197602
H     50.274636   71.823660  108.728675
N     53.293430   70.910824  108.787680
C     52.426549   71.923705  108.406388
C     54.346566   70.907155  107.906521
H     55.162470   70.193137  107.962990
N     54.207023   71.851376  107.001844
H     53.131670   70.235420  109.522367
C     53.022556   72.474919  107.292469
H     52.631251   73.280952  106.688873
C     49.839405   65.043228  104.851693
H     50.280953   64.731284  103.900731
H     49.154792   65.876593  104.666072
S     51.200396   65.543388  105.999262
C     50.470755   69.130201  106.515815
H     50.252419   70.161621  106.213368
H     51.564181   69.008664  106.505919
O     49.847166   68.253322  105.611897
H     50.342993   67.401727  105.659170
C     56.631591   62.488715  101.355773
H     56.772670   63.351127  102.019072
H     57.613239   62.182471  100.990537
N     55.767032   62.820328  100.225266
H     54.749594   62.719908  100.374022
C     56.189223   63.439777   99.123968
N     57.492551   63.650084   98.920569
H     58.178196   63.425035   99.629669
H     57.841645   64.146731   98.101191
N     55.316058   63.849938   98.191152
H     54.371763   63.428368   98.174978
H     55.684026   64.088659   97.279782
C     63.224715   67.294570  108.055010
H     64.212918   67.475813  108.502378
H     63.190334   66.275242  107.661704
C     63.019469   68.320776  106.920340
O     63.073096   69.543799  107.217054
O     62.824058   67.868039  105.748644
C     58.883818   69.230595  111.576105
H     58.197166   69.780274  112.224447
H     59.811967   69.807566  111.504593
C     58.363152   69.003063  110.172744
C     57.075818   68.494488  109.922619
H     56.381720   68.344861  110.748666
C     56.709123   68.103425  108.634796
H     55.731522   67.667924  108.434462
C     57.616974   68.227805  107.580107
H     57.338175   67.875680  106.594105
C     59.230817   69.208721  109.087004
H     60.202619   69.672460  109.251600
C     58.864825   68.815225  107.796956
H     59.554243   68.958787  106.968541
C     61.199974   66.296764   99.549526
H     62.040394   66.655003   98.958053
H     60.416732   67.054809   99.488885
N     61.064278   66.890144  102.024191
C     61.662245   66.199169  100.969946
C     61.877943   66.768053  103.081108
H     61.745498   67.180087  104.077659
N     62.955025   66.028602  102.751526
H     63.788452   65.875034  103.348648
C     62.841558   65.663239  101.431530
H     63.587556   65.073921  100.922518
Mo    59.109974   67.995249  102.021315
Fe    52.945602   66.088368  104.635340
Fe    54.874316   67.951247  104.753732
Fe    54.328430   66.696926  102.480323
Fe    55.527919   65.429240  104.403665
Fe    57.868263   66.163740  103.429948
Fe    57.190490   68.623752  103.878398
Fe    56.609224   67.371638  101.544574
S     54.590158   66.277821  106.280757
S     52.977588   68.131693  103.563687
S     53.737309   64.600912  103.158326
S     59.198130   67.801354  104.330151
S     57.225301   69.598149  101.831453
S     58.294969   66.000494  101.196492
S     56.006512   69.734841  105.282079
S     57.373408   64.199734  104.447955
S     54.846389   66.888754  100.327078
C     56.051517   67.059317  103.407280
O     60.396085   69.772814  102.301509
O     59.553975   68.883466  100.032274
O     60.238742   70.677062   98.859749
O     60.142558   71.743131  103.784148
O     61.013970   73.652800  102.992529
O     64.684134   68.334091   99.412143
O     64.802280   69.125015  101.505994
C     60.741270   70.613079  101.179270
C     60.115387   70.028755   99.916737
C     60.165703   72.014200  101.441135
C     60.475798   72.520331  102.849811
C     62.269720   70.596605  100.986164
C     62.716245   69.280743  100.354693
C     64.186867   68.904406  100.422802
H     60.153517   70.448130  103.067855
H     62.204394   68.478911  100.886962
H     62.392670   69.234167   99.315136
H     62.558569   71.437940  100.355029
H     62.722641   70.738274  101.964569
H     59.077883   71.955395  101.368076
H     60.501047   72.701315  100.671830
H     57.953552   70.477901  101.076597
H     60.812080   65.370433   99.125832
H     49.262552   64.193161  105.215964
H     51.053157   73.372401  109.098742
H     56.693152   71.349854   97.733318
H     56.222883   61.661375  101.935889
H     58.354820   72.742880  107.900379
H     62.491782   67.421982  108.851655
H     50.152166   68.985466  107.548103
H     59.194505   68.310279  112.070636
H     53.596288   73.443368  102.402349
