# Supplementary material for: Resolving the structure of the E1 state of Mo nitrogenase through Mo and Fe K-edge EXAFS and QM/MM calculations
Source: Chem Sci. 2019 Sep 4;10(42):9807–21. doi: 10.1039/c9sc02187f (PMC6984330; doi:10.1039/c9sc02187f)
Supplement: Supplementary file 2 [file SC-010-C9SC02187F-s002.zip › xyzcoordszip/E1/Nd/E1-Nd-S5A/E1-BS235-Nd-S5A/E1-BS235-Nd-S5A.xyz]

143
C     53.711506   72.865121  103.365190
H     53.641724   73.521934  104.232144
C     52.722552   71.705591  103.549730
H     53.036359   71.120608  104.419231
H     51.685989   72.027535  103.716763
H     52.725384   71.027878  102.693072
C     55.150286   72.330230  103.295534
H     55.909108   73.124110  103.322312
H     55.338565   71.688196  104.159826
H     55.319540   71.706882  102.407456
C     56.448919   71.577941   98.852382
H     57.374502   71.536498   99.437533
H     55.990919   72.565041   98.986034
N     55.568460   70.554410   99.388957
H     56.018278   69.840346   99.971891
C     54.269169   70.744712   99.582219
N     53.587243   71.639942   98.852050
H     54.007440   72.183610   98.102782
H     52.663173   71.895077   99.209635
N     53.605082   70.018470  100.492958
H     54.092132   69.547631  101.249979
H     52.621949   70.241390  100.642672
C     59.255093   72.896884  107.295366
H     59.006652   72.665350  106.253438
H     59.499506   73.965164  107.362572
C     60.470696   72.083314  107.728685
O     60.881301   72.073306  108.910621
N     61.084879   71.410151  106.746148
H     60.746715   71.464412  105.786107
H     61.874675   70.765562  106.937960
C     51.182081   72.277898  109.199240
H     51.333214   72.007370  110.251513
H     50.249324   71.804345  108.862771
N     53.316318   70.933758  108.813027
C     52.359941   71.842272  108.381774
C     54.253440   70.806542  107.818630
H     55.108250   70.141112  107.888401
N     53.953914   71.573216  106.793362
H     53.293263   70.413439  109.678901
C     52.783151   72.203143  107.121192
H     52.286615   72.869698  106.433234
C     49.836879   65.042176  104.832492
H     50.264459   64.732846  103.874202
H     49.152512   65.878518  104.659305
S     51.213315   65.526340  105.967963
C     50.442523   69.119398  106.480227
H     50.211141   70.145089  106.169416
H     51.536085   69.006596  106.452063
O     49.808914   68.223956  105.598184
H     50.326140   67.386208  105.634095
C     56.654462   62.418672  101.360986
H     56.786351   63.271592  102.038621
H     57.639534   62.125572  100.997943
N     55.794491   62.774301  100.233531
H     54.773107   62.695009  100.383548
C     56.222870   63.389268   99.136057
N     57.522613   63.531622   98.882455
H     58.233697   63.222170   99.536120
H     57.863836   64.048527   98.070421
N     55.332911   63.910627   98.258691
H     54.391050   63.475092   98.230084
H     55.692098   64.109561   97.331477
C     63.231326   67.279383  108.047651
H     64.220460   67.457960  108.494113
H     63.192435   66.259189  107.656876
C     63.029605   68.303434  106.909682
O     63.092791   69.527157  107.203701
O     62.828179   67.848295  105.740650
C     58.898041   69.230136  111.562318
H     58.212507   69.785136  112.207044
H     59.828603   69.803358  111.489799
C     58.379397   69.002524  110.157938
C     57.089266   68.502961  109.904154
H     56.393769   68.353852  110.729435
C     56.721416   68.120917  108.613524
H     55.740511   67.693125  108.411187
C     57.631352   68.243584  107.559695
H     57.352618   67.902088  106.569709
C     59.250200   69.205533  109.073983
H     60.224708   69.661929  109.242514
C     58.883846   68.819339  107.781700
H     59.575725   68.959818  106.954767
C     61.189143   66.262753   99.526338
H     62.030778   66.611120   98.931553
H     60.411888   67.025425   99.458144
N     61.034122   66.866251  101.987107
C     61.650711   66.178720  100.945481
C     61.837987   66.757507  103.052769
H     61.687785   67.171138  104.045643
N     62.928558   66.030256  102.738352
H     63.756966   65.883548  103.343155
C     62.832314   65.657195  101.418896
H     63.589707   65.074088  100.919613
Mo    59.064585   68.003235  101.951847
Fe    52.916756   66.171000  104.593191
Fe    54.918706   67.898682  104.690824
Fe    54.300371   66.668346  102.421718
Fe    55.469026   65.368537  104.356983
Fe    57.823968   66.054167  103.358157
Fe    57.158873   68.592868  103.680558
Fe    56.563613   67.495761  101.497959
S     54.550112   66.320356  106.238454
S     52.971609   68.161049  103.549860
S     53.695967   64.623288  103.060895
S     59.110270   67.712338  104.254171
S     57.345320   69.644931  101.716175
S     58.154303   66.021224  101.103769
S     56.058966   69.667291  105.188394
S     57.318407   64.132562  104.460213
S     54.685161   67.095428  100.154959
C     56.021386   66.978086  103.351239
O     60.435413   69.695869  102.273213
O     59.622369   68.842652   99.952635
O     60.243535   70.694471   98.847344
O     60.164841   71.645438  103.803906
O     60.922184   73.598492  102.994476
O     64.693939   68.341337   99.414340
O     64.809572   69.136709  101.506903
C     60.736031   70.576697  101.165560
C     60.135619   70.007328   99.882515
C     60.075380   71.929517  101.470830
C     60.424076   72.445381  102.866948
C     62.263098   70.606409  100.972972
C     62.726285   69.290399  100.348387
C     64.196257   68.915714  100.422754
H     55.099991   65.867090   99.785045
H     62.214094   68.486115  100.878204
H     62.408824   69.237797   99.307240
H     62.532651   71.448808  100.335402
H     62.715519   70.763451  101.949337
H     58.999050   71.715876  101.477572
H     60.309979   72.648411  100.690144
H     60.187610   70.344250  103.054557
H     60.794174   65.333354   99.116115
H     49.263808   64.191381  105.201009
H     51.062605   73.358521  109.121484
H     56.718478   71.431509   97.806455
H     56.244328   61.581377  101.925605
H     58.368604   72.724599  107.905712
H     62.499740   67.411199  108.844816
H     50.141347   68.984492  107.519054
H     59.204136   68.310610  112.061163
H     53.558112   73.493455  102.487845
