# Supplementary material for: Resolving the structure of the E1 state of Mo nitrogenase through Mo and Fe K-edge EXAFS and QM/MM calculations
Source: Chem Sci. 2019 Sep 4;10(42):9807–21. doi: 10.1039/c9sc02187f (PMC6984330; doi:10.1039/c9sc02187f)
Supplement: Supplementary file 2 [file SC-010-C9SC02187F-s002.zip › xyzcoordszip/E1/Nd/E1-Nd-S5A/E1-BS247-Nd-S5A/E1-BS247-Nd-S5A.xyz]

143
C     53.729991   72.756113  103.269191
H     53.763843   73.354830  104.173334
C     52.670890   71.667459  103.478765
H     52.976829   71.056474  104.332346
H     51.669095   72.059025  103.698374
H     52.589333   70.996284  102.620684
C     55.126018   72.139397  103.095403
H     55.915870   72.878040  103.285487
H     55.280059   71.341060  103.826642
H     55.280978   71.697083  102.102704
C     56.473188   71.615266   98.877236
H     57.378485   71.658010   99.491829
H     55.954424   72.576564   98.965290
N     55.629639   70.560421   99.414951
H     56.091295   69.853527   99.996640
C     54.318049   70.683155   99.566786
N     53.611986   71.545116   98.819318
H     54.031628   72.122576   98.095793
H     52.679395   71.777141   99.177132
N     53.671174   69.915752  100.457590
H     54.181928   69.472298  101.216597
H     52.680856   70.093899  100.604779
C     59.247035   72.903769  107.290128
H     59.000834   72.674470  106.247140
H     59.494097   73.971470  107.360128
C     60.459484   72.086029  107.725278
O     60.868193   72.075363  108.908006
N     61.071872   71.409735  106.744046
H     60.736719   71.467370  105.783103
H     61.861070   70.764287  106.936551
C     51.188868   72.286254  109.161690
H     51.307028   71.990694  110.212023
H     50.273718   71.813378  108.779114
N     53.305304   70.915337  108.748197
C     52.408992   71.907210  108.377556
C     54.307209   70.883544  107.809735
H     55.132785   70.179352  107.847391
N     54.108202   71.790520  106.878206
H     53.196175   70.271531  109.519696
C     52.937213   72.418680  107.211925
H     52.508060   73.197824  106.599627
C     49.811957   65.041669  104.809686
H     50.259689   64.723532  103.863950
H     49.119590   65.866461  104.615412
S     51.159378   65.559504  105.952453
C     50.458749   69.141718  106.525377
H     50.248989   70.176962  106.230631
H     51.550833   69.009988  106.508049
O     49.820687   68.274958  105.621089
H     50.314113   67.421422  105.650415
C     56.651872   62.467945  101.360355
H     56.826843   63.330496  102.015671
H     57.617390   62.129110  100.984657
N     55.784589   62.822460  100.237579
H     54.763980   62.747621  100.393198
C     56.218574   63.396159   99.117323
N     57.521678   63.537014   98.877313
H     58.220421   63.285327   99.567154
H     57.869386   64.034745   98.056094
N     55.338682   63.865448   98.208280
H     54.394333   63.436949   98.189688
H     55.705151   64.058259   97.283565
C     63.235119   67.286793  108.058361
H     64.224259   67.469275  108.503383
H     63.198673   66.265384  107.670295
C     63.028127   68.307580  106.917855
O     63.083285   69.532277  107.210454
O     62.830795   67.848859  105.749655
C     58.902811   69.237871  111.594025
H     58.219735   69.787148  112.246590
H     59.834503   69.809276  111.523017
C     58.376623   69.015519  110.192340
C     57.084294   68.517071  109.949685
H     56.388613   68.387101  110.777777
C     56.715665   68.104766  108.669495
H     55.733782   67.674355  108.479371
C     57.626543   68.199218  107.614025
H     57.352468   67.824407  106.635074
C     59.244402   69.201342  109.102698
H     60.218945   69.661792  109.260368
C     58.876356   68.787554  107.819707
H     59.564495   68.913432  106.986984
C     61.166957   66.280052   99.516963
H     61.999856   66.639036   98.915226
H     60.381196   67.035184   99.458654
N     61.041254   66.879759  101.980383
C     61.643271   66.192358  100.930834
C     61.858777   66.766779  103.035123
H     61.721156   67.178680  104.030705
N     62.942397   66.035363  102.706739
H     63.774787   65.884247  103.305619
C     62.828708   65.664781  101.388070
H     63.577327   65.079942  100.877395
Mo    59.061671   68.016047  101.980346
Fe    52.994356   66.228439  104.794388
Fe    54.958739   67.989323  104.790984
Fe    54.251695   66.768876  102.574791
Fe    55.500489   65.399566  104.419458
Fe    57.810053   66.133068  103.378342
Fe    57.213685   68.597565  103.761511
Fe    56.492596   67.496394  101.549032
S     54.574069   66.349389  106.342658
S     53.003128   68.272749  103.732413
S     53.698857   64.667317  103.237620
S     59.197414   67.720059  104.275550
S     57.305931   69.605279  101.791306
S     58.128832   66.051605  101.123961
S     56.185486   69.701472  105.301631
S     57.343705   64.190665  104.481561
S     54.684823   66.905081  100.263137
C     56.008215   67.047434  103.410911
O     60.417426   69.729899  102.279943
O     59.579758   68.865487   99.983236
O     60.242785   70.681915   98.844067
O     60.141759   71.690781  103.787396
O     60.991840   73.605060  102.982398
O     64.689187   68.338546   99.411205
O     64.805906   69.133403  101.503418
C     60.734035   70.593717  101.164410
C     60.123490   70.017224   99.891761
C     60.103588   71.965416  101.448617
C     60.447037   72.473053  102.848219
C     62.262249   70.603721  100.974989
C     62.720527   69.287457  100.348671
C     64.190884   68.912305  100.420231
H     54.986351   65.601270  100.110082
H     62.209171   68.484869  100.881225
H     62.400199   69.234783   99.308218
H     62.541392   71.447234  100.342627
H     62.711613   70.753723  101.954042
H     59.021002   71.821782  101.413702
H     60.381838   72.673315  100.673725
H     60.162092   70.389925  103.049996
H     60.777466   65.347076   99.109631
H     49.245092   64.190521  105.186883
H     51.060806   73.367231  109.105512
H     56.769048   71.443958   97.842254
H     56.225393   61.657850  101.951901
H     58.358972   72.731711  107.898246
H     62.503871   67.418246  108.855897
H     50.143833   68.994186  107.558396
H     59.209218   68.313330  112.083317
H     53.572604   73.439726  102.434942
