# Supplementary material for: Resolving the structure of the E1 state of Mo nitrogenase through Mo and Fe K-edge EXAFS and QM/MM calculations
Source: Chem Sci. 2019 Sep 4;10(42):9807–21. doi: 10.1039/c9sc02187f (PMC6984330; doi:10.1039/c9sc02187f)
Supplement: Supplementary file 2 [file SC-010-C9SC02187F-s002.zip › xyzcoordszip/E1/Nd/E1-Nd-S5A/E1-BS346-Nd-S5A/E1-BS346-Nd-S5A.xyz]

143
C     53.749524   72.734654  103.225173
H     53.784890   73.312339  104.143133
C     52.704097   71.630559  103.424237
H     53.028706   71.000095  104.257472
H     51.704720   72.012444  103.671023
H     52.610018   70.980725  102.551061
C     55.154995   72.147127  103.017076
H     55.931376   72.880411  103.272621
H     55.315797   71.299448  103.688353
H     55.326588   71.783322  101.994941
C     56.457112   71.669808   98.883193
H     57.354698   71.752356   99.505204
H     55.912687   72.618976   98.939365
N     55.637590   70.607462   99.439637
H     56.118996   69.920071  100.030041
C     54.319482   70.676223   99.551036
N     53.600500   71.504286   98.776830
H     54.022149   72.099705   98.068539
H     52.662069   71.725134   99.128775
N     53.675914   69.884429  100.424512
H     54.168234   69.478354  101.215676
H     52.676899   70.030039  100.543795
C     59.243994   72.907245  107.291577
H     58.997892   72.677187  106.248804
H     59.490159   73.975256  107.360583
C     60.457118   72.090650  107.726900
O     60.864082   72.076683  108.910376
N     61.072961   71.418504  106.744786
H     60.739695   71.477922  105.783256
H     61.861660   70.772691  106.937782
C     51.181082   72.291793  109.148081
H     51.280067   71.984911  110.197464
H     50.273787   71.822229  108.743394
N     53.299091   70.920658  108.748905
C     52.419301   71.929171  108.385642
C     54.332021   70.919745  107.844104
H     55.152899   70.210093  107.882713
N     54.167332   71.861168  106.940527
H     53.160933   70.248105  109.490893
C     52.988111   72.481392  107.258126
H     52.582134   73.287326  106.664089
C     49.830621   65.050338  104.850426
H     50.276293   64.737913  103.901526
H     49.140617   65.878606  104.661780
S     51.188330   65.559645  105.997939
C     50.467205   69.137754  106.525195
H     50.254887   70.171360  106.226512
H     51.559726   69.008909  106.512189
O     49.834824   68.268191  105.619766
H     50.320073   67.410857  105.669335
C     56.653560   62.455054  101.355040
H     56.804045   63.320296  102.012762
H     57.631038   62.134562  100.994314
N     55.795759   62.795858  100.220651
H     54.774432   62.711327  100.366407
C     56.235456   63.376035   99.106596
N     57.539202   63.526341   98.875797
H     58.236143   63.268056   99.565178
H     57.889107   64.033786   98.061426
N     55.359743   63.848521   98.193828
H     54.412693   63.425975   98.175702
H     55.729262   64.033677   97.268566
C     63.223319   67.287360  108.052243
H     64.211564   67.466657  108.500465
H     63.186719   66.267714  107.659649
C     63.021880   68.314387  106.916421
O     63.078613   69.537155  107.215174
O     62.827287   67.862720  105.744884
C     58.883206   69.235166  111.567728
H     58.197602   69.787595  112.214946
H     59.812090   69.810602  111.493261
C     58.361108   69.003562  110.165477
C     57.071729   68.498740  109.919022
H     56.377080   68.358761  110.746425
C     56.703738   68.098334  108.634437
H     55.723649   67.666236  108.438563
C     57.612754   68.208823  107.578844
H     57.335656   67.849803  106.594655
C     59.229308   69.198207  109.077779
H     60.202396   69.660531  109.239059
C     58.862330   68.794772  107.791068
H     59.551135   68.929190  106.960400
C     61.197454   66.272116   99.525318
H     62.036868   66.624738   98.929735
H     60.416516   67.031439   99.459688
N     61.059426   66.885665  101.986725
C     61.662419   66.187470  100.943791
C     61.867761   66.771660  103.047933
H     61.728267   67.189075  104.040867
N     62.947977   66.030311  102.730491
H     63.777306   65.877998  103.332661
C     62.840389   65.654136  101.412768
H     63.587976   65.060175  100.911593
Mo    59.084902   68.016400  101.978283
Fe    52.914864   66.123889  104.632839
Fe    54.919016   67.977387  104.762229
Fe    54.326320   66.729825  102.509719
Fe    55.491612   65.434581  104.406327
Fe    57.797946   66.137422  103.351014
Fe    57.210872   68.662344  103.798185
Fe    56.586138   67.493014  101.564490
S     54.561465   66.305959  106.277567
S     53.006492   68.183480  103.554653
S     53.682974   64.634779  103.135031
S     59.159087   67.700089  104.278033
S     57.334516   69.612925  101.785238
S     58.214157   66.032706  101.105675
S     56.083192   69.739111  105.280979
S     57.331232   64.194030  104.434310
S     54.773244   66.888319  100.228434
C     56.044814   67.057214  103.421133
O     60.433713   69.725845  102.281602
O     59.606291   68.859301   99.979771
O     60.248396   70.687058   98.845555
O     60.148207   71.678540  103.790214
O     60.984946   73.602055  102.993044
O     64.694671   68.339647   99.410378
O     64.811404   69.134961  101.502819
C     60.742938   70.594266  101.164981
C     60.135194   70.017193   99.891149
C     60.106956   71.962467  101.452907
C     60.448093   72.467451  102.853271
C     62.270272   70.608248  100.972349
C     62.728743   69.293372  100.343913
C     64.197389   68.914981  100.418653
H     55.208043   65.637461  100.003603
H     62.214328   68.489277  100.871233
H     62.411680   69.245012   99.302462
H     62.545670   71.451549  100.338284
H     62.722910   70.759209  101.949546
H     59.024723   71.815798  101.418336
H     60.382713   72.672897  100.679477
H     60.175235   70.387988  103.053287
H     60.805816   65.341474   99.114718
H     49.258422   64.197400  105.215326
H     51.054586   73.373323  109.099509
H     56.768983   71.476550   97.856814
H     56.231871   61.637505  101.939727
H     58.355726   72.735248  107.899412
H     62.490371   67.416510  108.848593
H     50.149474   68.991358  107.557514
H     59.193067   68.316039  112.064979
H     53.577644   73.431495  102.404846
