# Supplementary material for: Resolving the structure of the E1 state of Mo nitrogenase through Mo and Fe K-edge EXAFS and QM/MM calculations
Source: Chem Sci. 2019 Sep 4;10(42):9807–21. doi: 10.1039/c9sc02187f (PMC6984330; doi:10.1039/c9sc02187f)
Supplement: Supplementary file 2 [file SC-010-C9SC02187F-s002.zip › xyzcoordszip/E1/Ne/E1-Ne-Fe6/E1-BS235-Ne-Fe6/E1-BS235-Ne-Fe6.xyz]

143
C     53.827425   72.896888  103.326487
H     53.782395   73.558512  104.194353
C     52.856954   71.726298  103.531896
H     53.190855   71.127110  104.385557
H     51.823937   72.037664  103.731936
H     52.851838   71.054988  102.669213
C     55.271253   72.381328  103.172255
H     56.022445   73.181229  103.216007
H     55.508482   71.683208  103.978827
H     55.400732   71.808159  102.244091
C     56.419797   71.415846   98.807078
H     57.336728   71.242810   99.381602
H     56.057610   72.427366   99.025674
N     55.431900   70.450158   99.262620
H     55.772015   69.606784   99.727959
C     54.168287   70.785296   99.527949
N     53.612259   71.865843   98.955324
H     54.046647   72.382532   98.197298
H     52.683854   72.128784   99.282513
N     53.449825   70.068417  100.390426
H     53.801197   69.167306  100.735893
H     52.467608   70.317276  100.511482
C     59.277708   72.933204  107.317259
H     59.039047   72.732812  106.266295
H     59.523002   73.998766  107.416703
C     60.487818   72.105183  107.738416
O     60.894506   72.072930  108.920492
N     61.101508   71.444982  106.746235
H     60.762929   71.510158  105.787142
H     61.881643   70.786892  106.933715
C     51.091274   72.276951  109.315560
H     51.077934   72.035511  110.385829
H     50.191183   71.831679  108.866540
N     52.841632   70.553921  109.515306
C     52.325696   71.614026  108.792085
C     53.858809   70.094152  108.803552
H     54.507265   69.268010  109.063308
N     54.026909   70.809612  107.663384
H     54.711252   70.598288  106.930862
C     53.052317   71.781247  107.629420
H     52.956331   72.481416  106.809954
C     49.855290   65.028669  104.871291
H     50.291530   64.725670  103.914916
H     49.178888   65.871856  104.701927
S     51.221076   65.496228  106.028720
C     50.485228   69.117418  106.564704
H     50.264886   70.148434  106.264407
H     51.578483   69.000751  106.574742
O     49.881769   68.242100  105.639597
H     50.375864   67.394197  105.691736
C     56.633284   62.445619  101.331248
H     56.785212   63.306378  101.994045
H     57.610450   62.131102  100.962707
N     55.766879   62.788664  100.206349
H     54.748625   62.696491  100.359026
C     56.189506   63.413496   99.108025
N     57.493636   63.594736   98.887671
H     58.192866   63.299456   99.557757
H     57.842274   64.092562   98.067986
N     55.311649   63.867657   98.197901
H     54.363566   63.452987   98.184950
H     55.674066   64.090012   97.279430
C     63.224819   67.281865  108.047601
H     64.214594   67.463384  108.491004
H     63.188244   66.262154  107.655469
C     63.015791   68.307475  106.913449
O     63.074728   69.530409  107.209619
O     62.812416   67.856219  105.741746
C     58.882000   69.209524  111.560062
H     58.165105   69.749784  112.183973
H     59.803380   69.799265  111.516124
C     58.407714   68.978010  110.140786
C     57.144162   68.431331  109.855515
H     56.439302   68.241147  110.663527
C     56.812128   68.071201  108.550212
H     55.852408   67.611117  108.322191
C     57.726946   68.263641  107.513128
H     57.469422   67.944258  106.510058
C     59.290640   69.233292  109.078240
H     60.246613   69.717577  109.272415
C     58.958208   68.868457  107.769578
H     59.661302   69.049390  106.960471
C     61.175814   66.278630   99.537585
H     62.022636   66.623099   98.947118
H     60.400277   67.042050   99.459338
N     61.011397   66.892442  102.000833
C     61.629280   66.201636  100.960549
C     61.817104   66.788835  103.066348
H     61.671097   67.204790  104.059181
N     62.909333   66.063432  102.753202
H     63.739537   65.918241  103.356280
C     62.813157   65.686375  101.435558
H     63.573818   65.106085  100.937373
Mo    59.029756   68.022777  101.983630
Fe    52.919097   66.137784  104.671336
Fe    54.915860   67.866371  104.665569
Fe    54.224772   66.756658  102.476031
Fe    55.446670   65.358818  104.372714
Fe    57.771729   66.120372  103.394447
Fe    57.177302   68.717735  103.745722
Fe    56.501586   67.494500  101.520634
S     54.601048   66.328563  106.246984
S     52.933179   68.176684  103.715561
S     53.664620   64.664276  103.080898
S     59.074376   67.737301  104.282207
S     57.283685   69.595555  101.697197
S     58.138900   66.039516  101.157123
S     55.912023   69.679255  105.208229
S     57.307599   64.169413  104.447441
S     54.667990   67.118223  100.347566
C     55.969931   66.981718  103.332046
O     60.404193   69.709909  102.307549
O     59.595245   68.841701   99.992619
O     60.231777   70.682054   98.875477
O     60.122358   71.669402  103.825794
O     60.903938   73.607251  103.003854
O     64.680857   68.351864   99.427874
O     64.791426   69.133540  101.525443
C     60.716147   70.580454  101.195110
C     60.117974   70.004028   99.914204
C     60.050256   71.933415  101.489671
C     60.395192   72.459851  102.883463
C     62.244691   70.610601  101.003619
C     62.711753   69.303501  100.360956
C     64.181859   68.922474  100.437284
H     60.151080   70.364724  103.082682
H     62.196332   68.491387  100.875041
H     62.400395   69.267703   99.317345
H     62.514825   71.461256  100.377573
H     62.698493   70.756634  101.980904
H     58.973523   71.718179  101.497710
H     60.290036   72.647727  100.705770
H     57.868317   70.020748  104.000786
H     60.785526   65.348637   99.124238
H     49.274202   64.177944  105.227199
H     51.031165   73.354585  109.163376
H     56.668930   71.344328   97.748359
H     56.222076   61.621130  101.913651
H     58.387845   72.745721  107.918142
H     62.495082   67.410998  108.846898
H     50.151110   68.963127  107.590680
H     59.193104   68.292058  112.059599
H     53.636291   73.527880  102.458510
