# Supplementary material for: Resolving the structure of the E1 state of Mo nitrogenase through Mo and Fe K-edge EXAFS and QM/MM calculations
Source: Chem Sci. 2019 Sep 4;10(42):9807–21. doi: 10.1039/c9sc02187f (PMC6984330; doi:10.1039/c9sc02187f)
Supplement: Supplementary file 2 [file SC-010-C9SC02187F-s002.zip › xyzcoordszip/E1/Ne/E1-Ne-Fe6/E1-BS247-Ne-Fe6/E1-BS247-Ne-Fe6.xyz]

143
C     53.816983   72.890161  103.343073
H     53.766964   73.553609  104.209204
C     52.838557   71.724719  103.539999
H     53.161650   71.122848  104.395782
H     51.805086   72.040047  103.731164
H     52.838003   71.053135  102.677571
C     55.258605   72.364230  103.205340
H     56.015035   73.158490  103.261238
H     55.481709   71.659898  104.011107
H     55.395374   71.794963  102.275996
C     56.417756   71.408738   98.804054
H     57.333564   71.236036   99.380522
H     56.053658   72.419027   99.024800
N     55.428845   70.441583   99.254161
H     55.765327   69.590222   99.706207
C     54.167846   70.779159   99.530201
N     53.613356   71.865602   98.967637
H     54.044516   72.382794   98.208290
H     52.685394   72.126766   99.298436
N     53.453503   70.058942  100.392888
H     53.805216   69.153739  100.729793
H     52.471250   70.304679  100.517735
C     59.279945   72.932003  107.316406
H     59.041029   72.732442  106.265378
H     59.524935   73.997541  107.416800
C     60.490412   72.104162  107.736651
O     60.897705   72.072960  108.918302
N     61.103704   71.443547  106.744452
H     60.764391   71.507915  105.785636
H     61.882631   70.783905  106.931949
C     51.090451   72.276967  109.319748
H     51.085683   72.038184  110.390655
H     50.186918   71.830815  108.878482
N     52.846949   70.555664  109.502959
C     52.320922   71.615092  108.785993
C     53.859840   70.101028  108.781467
H     54.514645   69.277485  109.034217
N     54.014858   70.819276  107.640941
H     54.695950   70.613798  106.904167
C     53.036357   71.787019  107.617308
H     52.930093   72.488427  106.800321
C     49.800745   65.030470  104.817521
H     50.238270   64.719714  103.864718
H     49.108890   65.859068  104.639505
S     51.156453   65.536212  105.952614
C     50.484599   69.138637  106.569594
H     50.280693   70.178152  106.287601
H     51.576234   69.005492  106.578180
O     49.867901   68.290756  105.629356
H     50.342097   67.429564  105.666458
C     56.630019   62.466997  101.341113
H     56.790359   63.329248  102.000034
H     57.603286   62.144617  100.969165
N     55.761252   62.811526  100.218682
H     54.742986   62.735561  100.378895
C     56.186013   63.420850   99.112199
N     57.491168   63.587624   98.884731
H     58.191220   63.296850   99.555906
H     57.839151   64.075318   98.058861
N     55.309991   63.872444   98.200081
H     54.359138   63.463995   98.191878
H     55.672045   64.088276   97.280007
C     63.228761   67.278833  108.047927
H     64.220115   67.460285  108.487870
H     63.190366   66.258429  107.657688
C     63.016608   68.302462  106.911757
O     63.073546   69.526295  107.206400
O     62.813153   67.848680  105.741454
C     58.890562   69.211579  111.570738
H     58.171406   69.749814  112.193855
H     59.812568   69.800601  111.531874
C     58.422229   68.981673  110.149332
C     57.161340   68.431495  109.859021
H     56.451433   68.244657  110.663367
C     56.839598   68.060915  108.554333
H     55.881161   67.599262  108.324798
C     57.762494   68.245782  107.522791
H     57.516489   67.915850  106.520223
C     59.310780   69.234297  109.090846
H     60.264041   69.722543  109.288308
C     58.989293   68.857812  107.782807
H     59.697437   69.033995  106.977075
C     61.157498   66.290877   99.513373
H     61.999932   66.640897   98.919512
H     60.375727   67.048444   99.437395
N     61.001991   66.908035  101.974713
C     61.615905   66.215187  100.934324
C     61.811059   66.804163  103.037884
H     61.667775   67.220837  104.030631
N     62.900923   66.076317  102.722754
H     63.731033   65.928891  103.325258
C     62.800659   65.698230  101.405760
H     63.560076   65.117873  100.905554
Mo    59.019730   68.043217  101.961785
Fe    52.967640   66.176083  104.785042
Fe    54.953553   67.877885  104.711175
Fe    54.201403   66.742562  102.475342
Fe    55.468025   65.406018  104.373185
Fe    57.747187   66.168516  103.362177
Fe    57.183719   68.740859  103.729583
Fe    56.470271   67.514730  101.493362
S     54.591553   66.325083  106.304286
S     53.004522   68.212707  103.725508
S     53.694477   64.640650  103.209341
S     59.105855   67.723716  104.248744
S     57.254094   69.611675  101.714099
S     58.116062   66.075402  101.120983
S     56.004738   69.664772  105.275035
S     57.325380   64.231154  104.447815
S     54.646791   67.082519  100.334106
C     55.986723   67.003869  103.349646
O     60.401118   69.721233  102.287835
O     59.576614   68.871635   99.976761
O     60.236630   70.703182   98.859550
O     60.136342   71.674268  103.816577
O     60.906500   73.617736  102.999072
O     64.678432   68.351990   99.426565
O     64.786555   69.136543  101.522994
C     60.716514   70.595239  101.180602
C     60.116123   70.026243   99.897966
C     60.052703   71.947746  101.480770
C     60.401201   72.469087  102.876156
C     62.245137   70.621941  100.994354
C     62.710868   69.314534  100.351260
C     64.179336   68.926743  100.433526
H     60.157801   70.372484  103.068278
H     62.190456   68.502719  100.860759
H     62.404130   69.281770   99.306103
H     62.518847   71.473051  100.370618
H     62.694446   70.765789  101.974155
H     58.975724   71.734537  101.490820
H     60.290673   72.664727  100.698839
H     58.040974   69.888317  104.163122
H     60.771291   65.356546   99.106018
H     49.237814   64.176266  105.193702
H     51.030558   73.354307  109.165413
H     56.668271   71.340262   97.745461
H     56.216456   61.647149  101.928379
H     58.390511   72.743392  107.917572
H     62.501619   67.409631  108.849316
H     50.148451   68.974484  107.593374
H     59.200026   68.292065  112.067521
H     53.635954   73.519720  102.471895
