# Supplementary material for: Resolving the structure of the E1 state of Mo nitrogenase through Mo and Fe K-edge EXAFS and QM/MM calculations
Source: Chem Sci. 2019 Sep 4;10(42):9807–21. doi: 10.1039/c9sc02187f (PMC6984330; doi:10.1039/c9sc02187f)
Supplement: Supplementary file 2 [file SC-010-C9SC02187F-s002.zip › xyzcoordszip/E1/Ne/E1-Ne-Fe6/E1-BS346-Ne-Fe6/E1-BS346-Ne-Fe6.xyz]

143
C     53.847104   72.901697  103.323790
H     53.814288   73.566331  104.190063
C     52.875303   71.736015  103.547531
H     53.229516   71.130348  104.388345
H     51.851677   72.056136  103.779987
H     52.838769   71.068355  102.682559
C     55.288079   72.383072  103.148106
H     56.041391   73.182034  103.179035
H     55.537632   71.685463  103.951431
H     55.399631   71.809998  102.217229
C     56.424515   71.368708   98.799467
H     57.342424   71.196083   99.372362
H     56.054151   72.373610   99.032188
N     55.439878   70.392013   99.238586
H     55.773415   69.516760   99.643306
C     54.181187   70.722691   99.534545
N     53.625234   71.825607   99.005713
H     54.039570   72.345828   98.239336
H     52.699515   72.078475   99.351895
N     53.472412   69.978427  100.380512
H     53.843612   69.089222  100.734647
H     52.496035   70.226120  100.536291
C     59.276795   72.924224  107.319622
H     59.036892   72.719378  106.269924
H     59.522142   73.990216  107.414468
C     60.487078   72.097749  107.742396
O     60.893706   72.065635  108.924337
N     61.101824   71.437899  106.750596
H     60.766667   71.507024  105.790974
H     61.883459   70.781636  106.937876
C     51.082300   72.278183  109.324414
H     51.056239   72.036192  110.394487
H     50.187847   71.832442  108.864925
N     52.829940   70.554217  109.542186
C     52.325653   71.619915  108.819527
C     53.870831   70.113522  108.852537
H     54.519306   69.289307  109.118538
N     54.064940   70.848041  107.729164
H     54.769663   70.653655  107.010531
C     53.082477   71.809729  107.680221
H     53.000877   72.518370  106.866631
C     49.831025   65.041212  104.863276
H     50.264507   64.739606  103.905306
H     49.143433   65.875601  104.694929
S     51.196531   65.531199  106.008296
C     50.495883   69.135812  106.578390
H     50.286906   70.172876  106.291084
H     51.588243   69.009584  106.595303
O     49.891318   68.280637  105.636572
H     50.362419   67.418670  105.693249
C     56.626484   62.456635  101.334887
H     56.782254   63.319820  101.993743
H     57.601993   62.137075  100.965639
N     55.759151   62.795771  100.209849
H     54.741071   62.704138  100.363099
C     56.183258   63.421878   99.112725
N     57.487545   63.615829   98.903066
H     58.183845   63.320835   99.575935
H     57.839388   64.104834   98.079681
N     55.308454   63.864072   98.194999
H     54.361867   63.446395   98.179896
H     55.673689   64.091741   97.279210
C     63.221088   67.280496  108.045423
H     64.210229   67.460706  108.490688
H     63.183464   66.260692  107.653664
C     63.015273   68.306570  106.911547
O     63.078807   69.529192  107.206934
O     62.809347   67.856168  105.739428
C     58.875055   69.209585  111.556625
H     58.159889   69.750722  112.181781
H     59.795034   69.800957  111.506703
C     58.396286   68.971430  110.139785
C     57.134424   68.417774  109.859629
H     56.433368   68.225771  110.670496
C     56.799368   68.053560  108.556174
H     55.840445   67.590079  108.331735
C     57.711592   68.245946  107.516971
H     57.450997   67.924471  106.515689
C     59.275842   69.225618  109.074302
H     60.231745   69.711152  109.265552
C     58.941349   68.855705  107.767820
H     59.640649   69.039198  106.955977
C     61.187307   66.283562   99.533902
H     62.031815   66.628799   98.940884
H     60.410221   67.045264   99.456308
N     61.035684   66.913376  101.993193
C     61.643524   66.208983  100.956098
C     61.839507   66.805578  103.059564
H     61.699065   67.227649  104.050851
N     62.921065   66.063749  102.750324
H     63.749076   65.913293  103.355482
C     62.820888   65.682077  101.434085
H     63.574065   65.089349  100.939187
Mo    59.062520   68.039056  101.988622
Fe    52.915560   66.106523  104.642775
Fe    54.868146   67.910355  104.759274
Fe    54.284591   66.733268  102.488176
Fe    55.470410   65.413485  104.359882
Fe    57.799351   66.172637  103.386790
Fe    57.138836   68.775114  103.809812
Fe    56.554237   67.495499  101.539449
S     54.581810   66.249300  106.257126
S     52.971244   68.163691  103.603524
S     53.664654   64.636478  103.128986
S     59.101542   67.774282  104.281482
S     57.298487   69.597199  101.735299
S     58.199102   66.057917  101.162122
S     55.893537   69.745025  105.296387
S     57.326330   64.211195  104.405356
S     54.771213   67.011037  100.344959
C     56.014752   67.059481  103.400428
O     60.419623   69.736170  102.307686
O     59.610870   68.855052   99.999342
O     60.237497   70.693229   98.873263
O     60.151189   71.692730  103.820560
O     60.908320   73.636736  102.993270
O     64.684427   68.356565   99.427988
O     64.794574   69.138761  101.525972
C     60.729314   70.601343  101.192232
C     60.130340   70.019423   99.914696
C     60.062919   71.954792  101.483436
C     60.409992   72.485017  102.876236
C     62.257259   70.629787  101.000218
C     62.720841   69.323554  100.353381
C     64.187581   68.931781  100.435656
H     60.172500   70.395097  103.084916
H     62.199080   68.511184  100.860701
H     62.414204   69.294118   99.308266
H     62.528874   71.482251  100.377537
H     62.709790   70.771064  101.978654
H     58.986057   71.740109  101.495450
H     60.300781   72.668144  100.697915
H     57.944065   70.012465  104.183912
H     60.795179   65.352821   99.123993
H     49.260682   64.185354  105.224222
H     51.026489   73.355383  109.167596
H     56.671877   71.315852   97.739238
H     56.214230   61.635691  101.921541
H     58.387193   72.739102  107.921624
H     62.490243   67.410175  108.843619
H     50.154217   68.972786  107.600522
H     59.189388   68.294091  112.057758
H     53.648089   73.531757  102.456908
