# Supplementary material for: Resolving the structure of the E1 state of Mo nitrogenase through Mo and Fe K-edge EXAFS and QM/MM calculations
Source: Chem Sci. 2019 Sep 4;10(42):9807–21. doi: 10.1039/c9sc02187f (PMC6984330; doi:10.1039/c9sc02187f)
Supplement: Supplementary file 2 [file SC-010-C9SC02187F-s002.zip › xyzcoordszip/E1/Ne/E1-Ne-S1A/E1-BS235-Ne-S1A/E1-BS235-Ne-S1A.xyz]

143
C     53.821162   72.901656  103.320012
H     53.778367   73.560406  104.190278
C     52.851318   71.730859  103.523240
H     53.187862   71.129140  104.373950
H     51.818239   72.040404  103.726359
H     52.844677   71.062629  102.658229
C     55.264508   72.387338  103.156718
H     56.015139   73.186999  103.214654
H     55.504821   71.676580  103.951361
H     55.393805   71.830746  102.218591
C     56.434767   71.428969   98.823491
H     57.354478   71.258527   99.394382
H     56.071766   72.440961   99.039755
N     55.452625   70.463566   99.290262
H     55.797110   69.629466   99.769142
C     54.182525   70.787744   99.534702
N     53.623473   71.860160   98.949327
H     54.069910   72.390739   98.208681
H     52.692266   72.120271   99.271005
N     53.456738   70.065600  100.386970
H     53.809537   69.164612  100.732229
H     52.473773   70.312832  100.501778
C     59.279109   72.935995  107.314920
H     59.040189   72.736692  106.263849
H     59.525791   74.001044  107.415831
C     60.487377   72.105403  107.735680
O     60.893536   72.072317  108.918295
N     61.098858   71.442533  106.744184
H     60.762437   71.510244  105.784203
H     61.879249   70.784456  106.932262
C     51.085178   72.277978  109.314763
H     51.082356   72.036218  110.384982
H     50.181150   71.833669  108.872874
N     52.866042   70.579425  109.499189
C     52.317292   71.623097  108.777175
C     53.885316   70.140819  108.775777
H     54.565666   69.341301  109.039586
N     54.020337   70.852255  107.628170
H     54.696478   70.648910  106.881760
C     53.022889   71.798716  107.602624
H     52.899494   72.491812  106.781005
C     49.828167   65.034196  104.866127
H     50.260348   64.732847  103.907288
H     49.144029   65.871333  104.697835
S     51.195321   65.517435  106.008858
C     50.465879   69.128043  106.556347
H     50.246843   70.160802  106.261179
H     51.558878   69.007860  106.553992
O     49.849818   68.257884  105.635056
H     50.337550   67.406073  105.685320
C     56.641183   62.460922  101.349804
H     56.773810   63.316495  102.023713
H     57.625953   62.166145  100.984892
N     55.776354   62.803084  100.223134
H     54.757673   62.721411  100.379968
C     56.198395   63.420058   99.119887
N     57.502073   63.597549   98.895678
H     58.201009   63.315935   99.571644
H     57.848982   64.094385   98.074505
N     55.320331   63.867566   98.207179
H     54.372472   63.452682   98.194230
H     55.683485   64.090998   97.289323
C     63.225436   67.278996  108.046032
H     64.216483   67.457318  108.488077
H     63.186907   66.260307  107.651216
C     63.016379   68.308364  106.914943
O     63.068169   69.530389  107.216664
O     62.820966   67.860500  105.741088
C     58.918521   69.207633  111.595918
H     58.208118   69.747935  112.227165
H     59.844114   69.790495  111.549245
C     58.430517   68.981981  110.180914
C     57.170343   68.420884  109.914568
H     56.475095   68.225994  110.728972
C     56.829818   68.043462  108.617802
H     55.877478   67.553666  108.430723
C     57.722801   68.244856  107.563644
H     57.462621   67.919770  106.562369
C     59.295586   69.242191  109.104781
H     60.250931   69.733723  109.283360
C     58.947462   68.871649  107.801680
H     59.635351   69.060244  106.981391
C     61.173350   66.277932   99.540796
H     62.016737   66.627592   98.948286
H     60.394595   67.038550   99.470258
N     61.022992   66.879374  102.007936
C     61.634214   66.192906  100.960971
C     61.833885   66.769690  103.068579
H     61.693114   67.183540  104.063025
N     62.922714   66.043369  102.746727
H     63.755107   65.896172  103.346375
C     62.819091   65.672218  101.427759
H     63.576771   65.093864  100.922997
Mo    59.052778   68.024303  102.007336
Fe    52.860367   66.222015  104.629958
Fe    54.903306   67.999300  104.643840
Fe    54.225606   66.790961  102.460480
Fe    55.419096   65.472370  104.410969
Fe    57.786924   66.111857  103.425928
Fe    57.192158   68.684596  103.754547
Fe    56.524774   67.531859  101.546807
S     54.456708   66.307371  106.430169
S     52.896521   68.235220  103.718822
S     53.660322   64.708477  103.134584
S     59.119458   67.746653  104.309225
S     57.336055   69.657875  101.743504
S     58.130382   66.050675  101.181237
S     55.989626   69.761531  105.254340
S     57.229114   64.185763  104.505300
S     54.715424   67.136066  100.332433
C     55.969773   67.025597  103.378744
O     60.441760   69.706320  102.308067
O     59.606082   68.833821  100.003919
O     60.236551   70.670504   98.875681
O     60.146998   71.659876  103.821218
O     60.909899   73.608108  103.006241
O     64.690123   68.341530   99.422550
O     64.804113   69.129731  101.518080
C     60.736563   70.576101  101.191041
C     60.128795   69.995290   99.917335
C     60.074716   71.931013  101.486069
C     60.413768   72.455572  102.880645
C     62.262533   70.605630  100.989744
C     62.723286   69.292355  100.357329
C     64.192696   68.913829  100.431768
H     60.190116   70.363437  103.083784
H     62.209714   68.485757  100.882143
H     62.407029   69.247022   99.315588
H     62.528911   71.451139  100.355253
H     62.721414   70.759182  101.963409
H     58.997390   71.721493  101.490215
H     60.317522   72.645323  100.703526
H     54.727798   67.643535  106.645044
H     60.783000   65.348336   99.126616
H     49.255474   64.179228  105.225461
H     51.027215   73.355821  109.163231
H     56.679332   71.352476   97.764056
H     56.238920   61.622229  101.917999
H     58.388904   72.748714  107.915360
H     62.497968   67.406257  108.847695
H     50.140655   68.972145  107.584935
H     59.224739   68.284290  112.087583
H     53.628714   73.534641  102.453779
