# Supplementary material for: Resolving the structure of the E1 state of Mo nitrogenase through Mo and Fe K-edge EXAFS and QM/MM calculations
Source: Chem Sci. 2019 Sep 4;10(42):9807–21. doi: 10.1039/c9sc02187f (PMC6984330; doi:10.1039/c9sc02187f)
Supplement: Supplementary file 2 [file SC-010-C9SC02187F-s002.zip › xyzcoordszip/E1/Ne/E1-Ne-S1A/E1-BS247-Ne-S1A/E1-BS247-Ne-S1A.xyz]

143
C     53.807013   72.906199  103.345778
H     53.767889   73.575550  104.207973
C     52.816224   71.754553  103.553142
H     53.131613   71.162130  104.417789
H     51.784044   72.078115  103.737361
H     52.812894   71.072604  102.698938
C     55.240764   72.360622  103.205102
H     56.006664   73.145724  103.263784
H     55.458920   71.650832  104.008226
H     55.370008   71.794617  102.272782
C     56.426578   71.425469   98.819466
H     57.344520   71.249643   99.391406
H     56.069444   72.439192   99.037427
N     55.437853   70.464339   99.283350
H     55.780064   69.635154   99.771796
C     54.172369   70.800957   99.538285
N     53.617814   71.875656   98.953604
H     54.064836   72.401542   98.209830
H     52.688330   72.141166   99.275308
N     53.449584   70.090198  100.402744
H     53.788926   69.176988  100.731434
H     52.466681   70.340314  100.515464
C     59.278590   72.926631  107.314835
H     59.038009   72.721335  106.265389
H     59.523924   73.992561  107.410229
C     60.488688   72.099917  107.737619
O     60.896248   72.072001  108.920140
N     61.100838   71.435029  106.747991
H     60.762270   71.498134  105.788792
H     61.881566   70.777736  106.936837
C     51.091095   72.277619  109.311162
H     51.094586   72.035742  110.381287
H     50.184977   71.832866  108.874014
N     52.875291   70.579062  109.479312
C     52.320987   71.625033  108.764477
C     53.890224   70.143663  108.747159
H     54.573631   69.343917  109.002864
N     54.016358   70.858626  107.600874
H     54.694147   70.660055  106.854214
C     53.018661   71.804875  107.585760
H     52.889134   72.500641  106.767585
C     49.767782   65.034488  104.810371
H     50.203415   64.727362  103.855560
H     49.068826   65.857766  104.636056
S     51.123694   65.552442  105.935216
C     50.460874   69.151190  106.572247
H     50.258583   70.191981  106.294702
H     51.552265   69.015524  106.569292
O     49.830842   68.309267  105.635091
H     50.293258   67.442479  105.673172
C     56.640487   62.496095  101.367160
H     56.775458   63.350317  102.042326
H     57.624052   62.200478  100.999987
N     55.774013   62.842476  100.243029
H     54.755436   62.781738  100.409294
C     56.197690   63.437502   99.128473
N     57.502252   63.592852   98.891424
H     58.202236   63.328618   99.573556
H     57.848212   64.078131   98.063137
N     55.319175   63.882960   98.215086
H     54.369692   63.471111   98.208479
H     55.680483   64.092509   97.293219
C     63.233260   67.276072  108.052460
H     64.225894   67.452876  108.491603
H     63.191774   66.256350  107.660377
C     63.024550   68.301928  106.917596
O     63.074378   69.524992  107.215460
O     62.832382   67.849136  105.745535
C     58.925712   69.212515  111.615377
H     58.214877   69.749940  112.248671
H     59.852189   69.794138  111.571748
C     58.439994   68.988535  110.199678
C     57.180856   68.425966  109.931457
H     56.479520   68.241566  110.743117
C     56.851033   68.028474  108.638205
H     55.899102   67.538039  108.450925
C     57.754122   68.211959  107.589372
H     57.507228   67.866588  106.591663
C     59.310950   69.239398  109.126034
H     60.263726   69.735813  109.305062
C     58.974117   68.848080  107.826404
H     59.665983   69.027207  107.007332
C     61.161290   66.294284   99.527850
H     62.000836   66.648142   98.931967
H     60.378039   67.050766   99.459705
N     61.016270   66.898857  101.994075
C     61.625156   66.211010  100.946946
C     61.829624   66.787865  103.052708
H     61.688559   67.199793  104.047544
N     62.917596   66.060368  102.729167
H     63.749320   65.910229  103.328567
C     62.811007   65.689104  101.410559
H     63.566457   65.108880  100.904369
Mo    59.037018   68.044456  101.996892
Fe    52.912320   66.286502  104.801392
Fe    54.910205   68.087885  104.715764
Fe    54.197167   66.844108  102.542338
Fe    55.448220   65.530575  104.444086
Fe    57.748040   66.209927  103.406401
Fe    57.184974   68.670432  103.751611
Fe    56.473450   67.525131  101.475381
S     54.501658   66.309188  106.501967
S     52.933107   68.342228  103.809332
S     53.679825   64.734309  103.295405
S     59.159201   67.775112  104.299692
S     57.291147   69.637591  101.755909
S     58.127016   66.058619  101.183821
S     56.134757   69.760187  105.354803
S     57.264161   64.277322  104.505675
S     54.603080   67.101143  100.378529
C     55.965444   67.117842  103.376881
O     60.428222   69.721452  102.294884
O     59.582797   68.863122   99.996549
O     60.236053   70.689129   98.864809
O     60.153486   71.671381  103.816459
O     60.911766   73.620255  102.999363
O     64.683045   68.346667   99.421936
O     64.798139   69.137367  101.516187
C     60.730120   70.592639  101.182800
C     60.121584   70.016842   99.907552
C     60.066052   71.945519  101.481727
C     60.413645   72.467996  102.876206
C     62.257136   70.620440  100.988210
C     62.718158   69.307993  100.353032
C     64.186648   68.922981  100.429745
H     60.186672   70.375220  103.075998
H     62.200942   68.501192  100.873912
H     62.404557   69.266547   99.310248
H     62.528814   71.467526  100.358095
H     62.710286   70.769204  101.965515
H     58.989219   71.732664  101.492456
H     60.302464   72.661757  100.698695
H     54.744533   67.685221  106.573139
H     60.774820   65.361560   99.117078
H     49.213482   64.176278  105.190230
H     51.030159   73.355603  109.161817
H     56.672081   71.350864   97.760113
H     56.238531   61.656180  101.933766
H     58.389377   72.740462  107.917089
H     62.507803   67.407061  108.855344
H     50.133874   68.984884  107.598639
H     59.231445   68.286229  112.101782
H     53.630808   73.533213  102.471779
