# Supplementary material for: Resolving the structure of the E1 state of Mo nitrogenase through Mo and Fe K-edge EXAFS and QM/MM calculations
Source: Chem Sci. 2019 Sep 4;10(42):9807–21. doi: 10.1039/c9sc02187f (PMC6984330; doi:10.1039/c9sc02187f)
Supplement: Supplementary file 2 [file SC-010-C9SC02187F-s002.zip › xyzcoordszip/E1/Ne/E1-Ne-S1A/E1-BS346-Ne-S1A/E1-BS346-Ne-S1A.xyz]

143
C     53.821105   72.890813  103.322558
H     53.774652   73.549076  104.193038
C     52.848399   71.721631  103.520329
H     53.184148   71.115815  104.368481
H     51.816140   72.033481  103.724544
H     52.840379   71.056888  102.652250
C     55.264230   72.372514  103.168493
H     56.015951   73.171258  103.226601
H     55.498107   71.663599  103.967394
H     55.396828   71.811877  102.233120
C     56.447047   71.384214   98.815660
H     57.371270   71.212284   99.378361
H     56.075350   72.388200   99.053140
N     55.476595   70.398492   99.264017
H     55.832492   69.558845   99.722790
C     54.206203   70.707761   99.524995
N     53.637426   71.789824   98.967215
H     54.080173   72.345459   98.244017
H     52.708585   72.039732   99.308674
N     53.491519   69.956942  100.361996
H     53.858900   69.059555  100.700180
H     52.509874   70.191610  100.497254
C     59.279635   72.938524  107.316034
H     59.041522   72.739750  106.264765
H     59.526110   74.003537  107.417886
C     60.487514   72.107910  107.737301
O     60.893737   72.075262  108.920198
N     61.098930   71.444331  106.746339
H     60.761610   71.510752  105.786666
H     61.878613   70.785680  106.934804
C     51.081134   72.279634  109.321398
H     51.069775   72.038396  110.391767
H     50.180027   71.835755  108.873219
N     52.851419   70.573213  109.519585
C     52.317363   71.623592  108.796485
C     53.879293   70.135611  108.807354
H     54.550156   69.328749  109.072850
N     54.034124   70.854705  107.668116
H     54.720882   70.651805  106.929084
C     53.041003   71.804595  107.633864
H     52.931819   72.502920  106.814529
C     49.836187   65.049544  104.851595
H     50.284063   64.737794  103.903409
H     49.142983   65.874545  104.662318
S     51.186577   65.571988  105.997401
C     50.470527   69.157549  106.568289
H     50.265031   70.196731  106.287326
H     51.562403   69.024911  106.571108
O     49.848242   68.311637  105.628669
H     50.300211   67.441113  105.693344
C     56.638945   62.465795  101.346858
H     56.784945   63.317911  102.022029
H     57.617860   62.164767  100.971993
N     55.770015   62.819585  100.227530
H     54.751793   62.745903  100.389087
C     56.193887   63.432383   99.122019
N     57.498292   63.613556   98.902664
H     58.188764   63.379887   99.604632
H     57.847637   64.108108   98.081484
N     55.317324   63.863866   98.201746
H     54.372293   63.443139   98.185619
H     55.681892   64.102659   97.288741
C     63.227857   67.277499  108.049478
H     64.218270   67.456180  108.492735
H     63.190630   66.259292  107.653112
C     63.018593   68.307681  106.919477
O     63.066659   69.529620  107.222128
O     62.826107   67.859625  105.745409
C     58.925668   69.207658  111.611540
H     58.214318   69.745325  112.243968
H     59.852145   69.789466  111.569795
C     58.441410   68.987441  110.194408
C     57.182084   68.427119  109.921952
H     56.482546   68.232721  110.732740
C     56.847318   68.049938  108.623611
H     55.891125   67.566755  108.436500
C     57.746982   68.248783  107.574487
H     57.497526   67.927527  106.568968
C     59.311282   69.248148  109.122402
H     60.264681   69.742029  109.304294
C     58.970688   68.874458  107.818573
H     59.661890   69.062139  107.001018
C     61.191520   66.283070   99.545162
H     62.034861   66.634394   98.953744
H     60.411782   67.042761   99.473482
N     61.038104   66.891142  102.012104
C     61.648060   66.198944  100.967528
C     61.844973   66.779740  103.074502
H     61.701184   67.194486  104.067973
N     62.930517   66.045632  102.757989
H     63.760810   65.896400  103.359926
C     62.828789   65.673256  101.438979
H     63.583116   65.087430  100.937837
Mo    59.055909   68.016099  102.013702
Fe    52.858477   66.263277  104.621096
Fe    54.823972   68.033424  104.634499
Fe    54.263377   66.749291  102.453073
Fe    55.455600   65.462040  104.382485
Fe    57.788173   66.151068  103.411555
Fe    57.156882   68.699810  103.805423
Fe    56.559650   67.448517  101.545224
S     54.441225   66.241311  106.408398
S     52.921338   68.246433  103.504318
S     53.600847   64.692862  103.235427
S     59.117939   67.747530  104.316952
S     57.284901   69.575465  101.744440
S     58.217629   66.010344  101.180260
S     55.961626   69.753671  105.329667
S     57.258136   64.195470  104.463802
S     54.770085   66.988447  100.323526
C     55.975144   67.084015  103.412084
O     60.425144   69.712467  102.312948
O     59.596366   68.840744  100.012450
O     60.230302   70.674842   98.880526
O     60.132475   71.667184  103.827793
O     60.903971   73.609000  103.005731
O     64.684167   68.351835   99.426824
O     64.797753   69.138113  101.522797
C     60.725522   70.581877  101.197394
C     60.121235   69.999992   99.923091
C     60.055343   71.932594  101.491788
C     60.399628   72.459606  102.885015
C     62.252679   70.614774  101.001323
C     62.717413   69.306394  100.360205
C     64.186610   68.924641  100.435704
H     60.175618   70.368206  103.088897
H     62.202684   68.495326  100.876934
H     62.404143   69.269274   99.317269
H     62.521223   71.464039  100.372824
H     62.707951   70.762712  101.977616
H     58.979161   71.715147  101.500763
H     60.290556   72.647790  100.707426
H     55.104598   67.449399  106.520626
H     60.802720   65.354323   99.127634
H     49.267015   64.194929  105.217304
H     51.025382   73.357055  109.166084
H     56.683983   71.329824   97.753129
H     56.234863   61.628513  101.915842
H     58.389065   72.750445  107.915682
H     62.498981   67.403496  108.850061
H     50.139641   68.992274  107.593601
H     59.230362   68.281094  112.098067
H     53.630448   73.523366  102.455613
