# Supplementary material for: Resolving the structure of the E1 state of Mo nitrogenase through Mo and Fe K-edge EXAFS and QM/MM calculations
Source: Chem Sci. 2019 Sep 4;10(42):9807–21. doi: 10.1039/c9sc02187f (PMC6984330; doi:10.1039/c9sc02187f)
Supplement: Supplementary file 2 [file SC-010-C9SC02187F-s002.zip › xyzcoordszip/E1/Ne/E1-Ne-S2B/E1-BS235-Ne-S2B/E1-BS235-Ne-S2B.xyz]

143
C     53.870107   73.031314  103.350503
H     53.754714   73.742339  104.171520
C     52.964466   71.815967  103.590770
H     53.247199   71.317009  104.524599
H     51.900545   72.065550  103.684216
H     53.066790   71.075349  102.792030
C     55.352161   72.604899  103.280845
H     56.051229   73.400094  102.999332
H     55.696071   72.276867  104.265090
H     55.493313   71.760705  102.592634
C     56.421923   71.415058   98.816175
H     57.339878   71.255470   99.392896
H     56.050170   72.426119   99.021417
N     55.442587   70.446913   99.285153
H     55.796760   69.620208   99.771885
C     54.183360   70.783253   99.567725
N     53.617437   71.858147   98.991090
H     54.036811   72.359588   98.214591
H     52.682930   72.107236   99.311420
N     53.482498   70.080825  100.458382
H     53.828217   69.161803  100.771339
H     52.496020   70.317070  100.573454
C     59.279813   72.933635  107.320013
H     59.042654   72.740453  106.267272
H     59.530466   73.997248  107.426194
C     60.484675   72.096103  107.738431
O     60.887585   72.054039  108.921744
N     61.095615   71.438126  106.743670
H     60.760836   71.512508  105.783476
H     61.877187   70.779383  106.928349
C     51.081403   72.275048  109.345706
H     51.055899   72.043663  110.418035
H     50.183999   71.827502  108.893291
N     52.795592   70.526255  109.583357
C     52.313856   71.592741  108.846976
C     53.811554   70.039013  108.890336
H     54.433935   69.197500  109.163552
N     54.013390   70.744275  107.749662
H     54.704110   70.514170  107.029487
C     53.062353   71.738760  107.696251
H     52.995614   72.441898  106.876344
C     49.842336   65.026778  104.877248
H     50.281894   64.725405  103.921776
H     49.162611   65.866822  104.705270
S     51.202578   65.496208  106.038650
C     50.478706   69.108051  106.573082
H     50.264081   70.140350  106.272448
H     51.571253   68.983801  106.581020
O     49.868704   68.235569  105.651124
H     50.357256   67.383648  105.705844
C     56.629082   62.433177  101.334218
H     56.787755   63.289086  102.001779
H     57.603159   62.116320  100.959675
N     55.761676   62.787654  100.213828
H     54.742759   62.712338  100.372140
C     56.187408   63.408517   99.114387
N     57.492550   63.579417   98.891201
H     58.189240   63.298356   99.569764
H     57.841880   64.075221   98.070701
N     55.311601   63.865995   98.204169
H     54.362850   63.452965   98.188671
H     55.675806   64.093064   97.287709
C     63.229252   67.290487  108.050737
H     64.215296   67.479186  108.499404
H     63.201073   66.270006  107.660025
C     63.017380   68.314160  106.915039
O     63.070785   69.537753  107.212417
O     62.815291   67.862541  105.744239
C     58.854386   69.209828  111.491782
H     58.135685   69.759340  112.105248
H     59.771739   69.804641  111.435227
C     58.376593   68.959118  110.076086
C     57.109653   68.416314  109.801671
H     56.413348   68.225176  110.616643
C     56.761725   68.060871  108.498619
H     55.801896   67.596250  108.280344
C     57.667025   68.254134  107.453749
H     57.413677   67.907639  106.454560
C     59.251107   69.211674  109.005170
H     60.211746   69.689807  109.191287
C     58.903833   68.854247  107.698139
H     59.601375   69.029617  106.882900
C     61.168026   66.271444   99.521900
H     62.007261   66.624329   98.925430
H     60.386192   67.028996   99.452675
N     61.026709   66.881405  101.985371
C     61.635162   66.191491  100.939684
C     61.841439   66.776858  103.043827
H     61.701219   67.191424  104.037839
N     62.929558   66.050125  102.721532
H     63.761752   65.902778  103.321837
C     62.822057   65.673732  101.404273
H     63.576341   65.091346  100.899188
Mo    59.049644   68.011349  101.982634
Fe    52.898596   66.176674  104.695567
Fe    54.943043   67.846297  104.826507
Fe    54.263772   66.763449  102.535476
Fe    55.466258   65.350558  104.397393
Fe    57.816872   66.053416  103.395620
Fe    57.179711   68.587255  103.707334
Fe    56.523253   67.486107  101.550871
S     54.571902   66.253787  106.315331
S     52.975650   68.223301  103.775844
S     53.660102   64.679375  103.124708
S     59.129327   67.703084  104.279510
S     57.311822   69.633910  101.727573
S     58.141740   66.033945  101.143742
S     56.028905   69.853429  105.270554
S     57.311695   64.118530  104.464137
S     54.675222   67.137571  100.387881
C     56.017324   66.987564  103.424951
O     60.428176   69.703263  102.300596
O     59.604497   68.838314   99.987551
O     60.234808   70.682329   98.871726
O     60.125519   71.661380  103.823499
O     60.896699   73.606464  103.006910
O     64.688071   68.347124   99.423663
O     64.798474   69.133091  101.520114
C     60.727652   70.576731  101.188394
C     60.124685   70.000735   99.909259
C     60.062190   71.929378  101.487088
C     60.397748   72.454443  102.883673
C     62.254819   70.609657  100.992675
C     62.720117   69.300418  100.354051
C     64.189263   68.919605  100.431948
H     60.171177   70.351650  103.075100
H     62.204860   68.489810  100.870897
H     62.407709   69.261055   99.310906
H     62.523081   71.458441  100.363399
H     62.709634   70.758591  101.969061
H     58.984650   71.711870  101.490826
H     60.309602   72.644381  100.705378
H     55.229538   70.408073  104.350268
H     60.778617   65.339545   99.112032
H     49.264016   64.173560  105.231697
H     51.028370   73.350631  109.177257
H     56.672349   71.339814   97.758020
H     56.216823   61.607356  101.913985
H     58.388160   72.746837  107.918451
H     62.494103   67.416255  108.845599
H     50.145142   68.956876  107.599702
H     59.167982   68.304065  112.010740
H     53.658033   73.600970  102.445748
