# Supplementary material for: Resolving the structure of the E1 state of Mo nitrogenase through Mo and Fe K-edge EXAFS and QM/MM calculations
Source: Chem Sci. 2019 Sep 4;10(42):9807–21. doi: 10.1039/c9sc02187f (PMC6984330; doi:10.1039/c9sc02187f)
Supplement: Supplementary file 2 [file SC-010-C9SC02187F-s002.zip › xyzcoordszip/E1/Ne/E1-Ne-S2B/E1-BS247-Ne-S2B/E1-BS247-Ne-S2B.xyz]

143
C     53.868740   73.028565  103.357429
H     53.759351   73.742459  104.176664
C     52.958619   71.818436  103.602655
H     53.256394   71.308636  104.525848
H     51.898507   72.075178  103.717324
H     53.043521   71.083163  102.797150
C     55.346751   72.590315  103.288115
H     56.052432   73.377434  102.999859
H     55.688130   72.271088  104.276283
H     55.479154   71.739008  102.607279
C     56.426773   71.392202   98.811000
H     57.343885   71.225020   99.386628
H     56.058131   72.402478   99.025012
N     55.441048   70.425014   99.268845
H     55.786038   69.585263   99.737796
C     54.186063   70.769202   99.562626
N     53.627239   71.855520   99.001237
H     54.040696   72.353338   98.219111
H     52.694011   72.105257   99.325845
N     53.486259   70.063482  100.450905
H     53.826096   69.137120  100.750158
H     52.500556   70.301300  100.568324
C     59.277743   72.926107  107.320208
H     59.039022   72.727821  106.268796
H     59.526773   73.990616  107.421480
C     60.484640   72.092229  107.740343
O     60.889273   72.056033  108.923113
N     61.095129   71.431029  106.747560
H     60.758473   71.501226  105.788024
H     61.877241   70.773007  106.932915
C     51.086489   72.274031  109.347595
H     51.060396   72.044294  110.420271
H     50.189244   71.825657  108.895697
N     52.792412   70.518757  109.587599
C     52.318884   71.589019  108.851028
C     53.807788   70.026410  108.897387
H     54.424301   69.180582  109.170858
N     54.017452   70.731900  107.758497
H     54.715244   70.498614  107.046137
C     53.072523   71.732411  107.703148
H     53.012460   72.436952  106.883901
C     49.800393   65.030206  104.838521
H     50.251267   64.724366  103.890328
H     49.109780   65.858697  104.655073
S     51.140889   65.533745  105.994522
C     50.482758   69.135615  106.591373
H     50.281952   70.175789  106.308922
H     51.574027   68.999315  106.603993
O     49.867551   68.289786  105.649524
H     50.337140   67.425616  105.692357
C     56.627687   62.473937  101.349516
H     56.795589   63.332253  102.011826
H     57.597339   62.146989  100.971870
N     55.757041   62.827733  100.231435
H     54.738556   62.763995  100.397162
C     56.182990   63.429033   99.121592
N     57.488867   63.587968   98.891321
H     58.185662   63.321445   99.575594
H     57.837666   64.069907   98.062664
N     55.307717   63.878069   98.206963
H     54.358194   63.466543   98.196822
H     55.671563   64.092455   97.287356
C     63.235044   67.287211  108.055334
H     64.221897   67.474942  108.502729
H     63.205056   66.266412  107.665458
C     63.023752   68.309235  106.917861
O     63.072234   69.533678  107.213885
O     62.828080   67.855124  105.747417
C     58.869550   69.212872  111.517637
H     58.152309   69.759914  112.135061
H     59.789397   69.804020  111.464374
C     58.390778   68.967311  110.101918
C     57.122328   68.427283  109.829454
H     56.421762   68.248720  110.643670
C     56.780398   68.053466  108.530563
H     55.819931   67.589413  108.315020
C     57.692227   68.226724  107.487804
H     57.444938   67.861230  106.493858
C     59.267907   69.209882  109.030947
H     60.227678   69.690539  109.214819
C     58.926192   68.834353  107.727534
H     59.625441   69.000002  106.911551
C     61.157028   66.286912   99.510838
H     61.991650   66.645494   98.910865
H     60.370390   67.040071   99.446899
N     61.027557   66.895646  101.975583
C     61.629862   66.205768  100.926526
C     61.847458   66.786502  103.029701
H     61.711717   67.197722  104.025652
N     62.932285   66.057531  102.701062
H     63.765369   65.906076  103.299038
C     62.817904   65.683938  101.383872
H     63.568286   65.100290  100.874313
Mo    59.044414   68.027168  101.983237
Fe    52.974460   66.195766  104.874750
Fe    54.949280   67.908378  104.823392
Fe    54.213598   66.797891  102.553483
Fe    55.475248   65.412179  104.399569
Fe    57.776270   66.161878  103.387338
Fe    57.198337   68.598342  103.719086
Fe    56.476773   67.481676  101.476654
S     54.605482   66.288683  106.384728
S     53.007313   68.268390  103.839301
S     53.660679   64.693382  103.252040
S     59.187345   67.736367  104.281755
S     57.269679   69.604374  101.750065
S     58.143427   66.044097  101.156829
S     56.136334   69.835746  105.368094
S     57.330112   64.214786  104.462135
S     54.608935   67.068852  100.381002
C     55.993044   67.048600  103.400190
O     60.423216   69.717799  102.293078
O     59.582799   68.861488   99.990319
O     60.230877   70.693722   98.865964
O     60.124829   71.672209  103.820437
O     60.896293   73.616565  103.002198
O     64.682715   68.351858   99.422840
O     64.792781   69.140243  101.518155
C     60.724372   70.590993  101.183605
C     60.118238   70.016693   99.905891
C     60.054896   71.941298  101.484228
C     60.394847   72.465545  102.880993
C     62.251889   70.623020  100.990535
C     62.716045   69.314482  100.348575
C     64.184380   68.927812  100.429512
H     60.172766   70.363226  103.071786
H     62.196747   68.503540  100.860922
H     62.407172   69.280301   99.304120
H     62.523572   71.473640  100.365298
H     62.703899   70.767078  101.969112
H     58.977934   71.721215  101.491631
H     60.297461   72.658248  100.702649
H     55.366589   70.455512  104.460624
H     60.770559   65.352649   99.103578
H     49.234106   64.174411  105.205948
H     51.031533   73.349367  109.178182
H     56.676300   71.325690   97.752048
H     56.211714   61.654333  101.935421
H     58.387368   72.739994  107.920759
H     62.501025   67.414385  108.851016
H     50.143095   68.972292  107.614125
H     59.180497   68.302209  112.029567
H     53.659337   73.598013  102.451920
