# Supplementary material for: Resolving the structure of the E1 state of Mo nitrogenase through Mo and Fe K-edge EXAFS and QM/MM calculations
Source: Chem Sci. 2019 Sep 4;10(42):9807–21. doi: 10.1039/c9sc02187f (PMC6984330; doi:10.1039/c9sc02187f)
Supplement: Supplementary file 2 [file SC-010-C9SC02187F-s002.zip › xyzcoordszip/E1/Ne/E1-Ne-S2B/E1-BS346-Ne-S2B/E1-BS346-Ne-S2B(3).xyz]

143
C     53.870840   73.014252  103.333796
H     53.765410   73.720807  104.160127
C     52.955932   71.805460  103.573347
H     53.226855   71.311574  104.513561
H     51.892974   72.062397  103.658035
H     53.060355   71.058605  102.780585
C     55.349681   72.578390  103.247376
H     56.049034   73.376371  102.973167
H     55.701454   72.233464  104.222724
H     55.479873   71.741880  102.548392
C     56.445158   71.374086   98.811405
H     57.366652   71.211197   99.380960
H     56.067641   72.378886   99.035054
N     55.471692   70.392946   99.264759
H     55.826594   69.551268   99.721190
C     54.212406   70.719075   99.558526
N     53.644499   71.807060   99.009277
H     54.055345   72.320282   98.236257
H     52.710439   72.046490   99.341536
N     53.515588   69.991359  100.431041
H     53.872631   69.076546  100.741081
H     52.531530   70.223171  100.563642
C     59.281165   72.932904  107.321070
H     59.045368   72.741509  106.267723
H     59.533242   73.996007  107.429072
C     60.483912   72.093044  107.740966
O     60.886487   72.052064  108.924422
N     61.093190   71.431829  106.747505
H     60.759020   71.506147  105.787197
H     61.875012   70.773548  106.932743
C     51.086229   72.275442  109.341191
H     51.045887   72.039487  110.412177
H     50.196732   71.826930  108.874775
N     52.795563   70.525537  109.593524
C     52.330492   71.601246  108.859915
C     53.835001   70.054663  108.924244
H     54.454349   69.212802  109.203347
N     54.068582   70.779671  107.802396
H     54.785469   70.563971  107.102400
C     53.113447   71.769397  107.735067
H     53.067996   72.484501  106.924046
C     49.839696   65.038221  104.870063
H     50.289156   64.733053  103.920671
H     49.154586   65.871636  104.687777
S     51.188592   65.530311  106.033954
C     50.489301   69.130624  106.584647
H     50.282352   70.167949  106.296152
H     51.581396   69.000717  106.600467
O     49.881886   68.276039  105.645192
H     50.350953   67.412880  105.704079
C     56.627203   62.451841  101.338805
H     56.795970   63.309042  102.002205
H     57.596673   62.126373  100.959495
N     55.756880   62.807808  100.221361
H     54.738637   62.727649  100.379448
C     56.183672   63.422657   99.118925
N     57.489235   63.600214   98.902098
H     58.179771   63.351939   99.599090
H     57.841176   64.094325   98.081936
N     55.309840   63.863664   98.199370
H     54.363387   63.446101   98.182668
H     55.676661   64.093463   97.284854
C     63.228738   67.289870  108.055504
H     64.213226   67.478686  108.507586
H     63.201386   66.269095  107.665351
C     63.021375   68.312177  106.918244
O     63.073520   69.536318  107.213687
O     62.824199   67.858425  105.747598
C     58.849004   69.207811  111.502342
H     58.131920   69.756083  112.118849
H     59.765300   69.803786  111.442099
C     58.366672   68.954489  110.088805
C     57.101747   68.403978  109.819588
H     56.408627   68.211525  110.637022
C     56.752556   68.042356  108.518634
H     55.794436   67.572351  108.305050
C     57.653594   68.238140  107.470509
H     57.399925   67.894399  106.470544
C     59.236867   69.208854  109.015000
H     60.195849   69.691787  109.197584
C     58.887299   68.846517  107.710045
H     59.580137   69.025043  106.891473
C     61.185013   66.279442   99.536813
H     62.028808   66.629061   98.945074
H     60.404827   67.038894   99.464205
N     61.027498   66.887444  102.002132
C     61.642057   66.198701  100.958720
C     61.834329   66.780587  103.065427
H     61.686225   67.192709  104.059265
N     62.924959   66.054099  102.749144
H     63.754832   65.906929  103.351943
C     62.825844   65.680267  101.430447
H     63.583229   65.097913  100.930025
Mo    59.044980   68.009104  101.994168
Fe    52.930900   66.129474  104.707175
Fe    54.897507   67.853228  104.829567
Fe    54.254838   66.755797  102.521516
Fe    55.481703   65.368511  104.407191
Fe    57.788030   66.125394  103.378064
Fe    57.132107   68.613137  103.764436
Fe    56.531882   67.449777  101.545057
S     54.587853   66.192979  106.325210
S     52.979929   68.205371  103.701640
S     53.627950   64.658264  103.182924
S     59.109953   67.735162  104.296997
S     57.271536   69.586090  101.768613
S     58.196658   66.024618  101.141070
S     56.016114   69.842405  105.317813
S     57.328638   64.163715  104.431632
S     54.713740   67.011148  100.371035
C     55.998837   67.026012  103.434939
O     60.415123   69.709199  102.302842
O     59.578007   68.855014   99.995485
O     60.230485   70.688618   98.873850
O     60.119590   71.667401  103.827425
O     60.894222   73.609650  103.006954
O     64.681952   68.353223   99.426583
O     64.793290   69.139216  101.522560
C     60.719213   70.582001  101.191731
C     60.113863   70.008683   99.912650
C     60.050885   71.933155  101.491122
C     60.391098   72.459243  102.886679
C     62.246811   70.614391  100.998942
C     62.712766   69.305686  100.358862
C     64.182948   68.925289  100.435091
H     60.165306   70.356877  103.079827
H     62.198213   68.494480  100.875624
H     62.399958   69.267470   99.315786
H     62.516269   71.464176  100.371517
H     62.700634   70.762259  101.976044
H     58.973509   71.714072  101.498258
H     60.294726   72.648431  100.708386
H     55.141174   70.429932  104.487250
H     60.795970   65.348989   99.123328
H     49.264112   64.184217  105.227061
H     51.030816   73.351320  109.175414
H     56.688011   71.315907   97.750412
H     56.211927   61.631222  101.923780
H     58.388522   72.746717  107.918222
H     62.490923   67.415916  108.847848
H     50.148462   68.970034  107.607441
H     59.165678   68.301999  112.019342
H     53.655924   73.591531  102.434559
