# Supplementary material for: Resolving the structure of the E1 state of Mo nitrogenase through Mo and Fe K-edge EXAFS and QM/MM calculations
Source: Chem Sci. 2019 Sep 4;10(42):9807–21. doi: 10.1039/c9sc02187f (PMC6984330; doi:10.1039/c9sc02187f)
Supplement: Supplementary file 2 [file SC-010-C9SC02187F-s002.zip › xyzcoordszip/E1/Ne/E1-Ne-S2B/E1-BS346-Ne-S2B/E1-BS346-Ne-S2B(5).xyz]

143
C     53.823507   72.914256  103.300849
H     53.822134   73.583213  104.164208
C     52.835264   71.768085  103.544060
H     53.180201   71.169758  104.393735
H     51.815674   72.099830  103.775422
H     52.788868   71.087443  102.690219
C     55.248073   72.365020  103.101786
H     56.014699   73.150234  103.064455
H     55.520123   71.726241  103.941551
H     55.322231   71.738327  102.204300
C     56.429350   71.403873   98.814096
H     57.347354   71.239777   99.389131
H     56.057178   72.411936   99.031762
N     55.450606   70.429903   99.271281
H     55.797874   69.587766   99.732691
C     54.185600   70.755919   99.540150
N     53.621758   71.834814   98.971049
H     54.049431   72.354461   98.211446
H     52.689330   72.085634   99.299181
N     53.475745   70.032899  100.405050
H     53.835249   69.129782  100.741733
H     52.490457   70.265782  100.524684
C     59.274495   72.897171  107.318353
H     59.032982   72.690504  106.269225
H     59.525783   73.962226  107.408724
C     60.479809   72.063569  107.743595
O     60.881043   72.028280  108.928198
N     61.090461   71.398795  106.753633
H     60.763041   71.477379  105.791338
H     61.878571   70.747849  106.939373
C     51.088650   72.279446  109.365348
H     51.138435   72.065701  110.439842
H     50.166759   71.821888  108.976703
N     52.858366   70.555802  109.453579
C     52.287340   71.615234  108.772520
C     53.817775   70.098746  108.662888
H     54.483874   69.270406  108.867307
N     53.893574   70.818148  107.514484
H     54.521861   70.623264  106.728659
C     52.921028   71.788565  107.559085
H     52.764211   72.492986  106.753072
C     49.869855   65.051043  104.864877
H     50.332612   64.739094  103.924033
H     49.184326   65.880299  104.666255
S     51.204874   65.561531  106.039113
C     50.476754   69.150119  106.587005
H     50.263971   70.185600  106.297351
H     51.569328   69.024823  106.597315
O     49.868210   68.290487  105.652639
H     50.335004   67.426848  105.718902
C     56.636416   62.476345  101.345459
H     56.799056   63.330924  102.013948
H     57.607696   62.159209  100.963865
N     55.762833   62.832865  100.230520
H     54.744829   62.771269  100.399436
C     56.186346   63.441868   99.123437
N     57.491217   63.613803   98.899019
H     58.182917   63.375190   99.598159
H     57.841175   64.104053   98.075524
N     55.308185   63.880993   98.206999
H     54.364457   63.456601   98.191475
H     55.671848   64.112900   97.291721
C     63.242908   67.272819  108.054394
H     64.226751   67.463949  108.506709
H     63.217893   66.252169  107.663439
C     63.031884   68.297181  106.919417
O     63.082291   69.520500  107.218648
O     62.831971   67.846396  105.748315
C     58.888343   69.210649  111.549780
H     58.176233   69.756991  112.173518
H     59.807936   69.800550  111.485218
C     58.396861   68.950546  110.141465
C     57.130179   68.395077  109.890747
H     56.427166   68.249401  110.708683
C     56.796487   67.955515  108.611985
H     55.837706   67.481646  108.413393
C     57.710695   68.088447  107.563078
H     57.467450   67.676531  106.585198
C     59.269412   69.166546  109.060978
H     60.222264   69.667520  109.225993
C     58.935267   68.729459  107.775671
H     59.629388   68.875367  106.951121
C     61.188387   66.286273   99.537438
H     62.031577   66.635749   98.944758
H     60.408816   67.046361   99.466079
N     61.036040   66.893278  102.003109
C     61.646810   66.202652  100.958815
C     61.840398   66.777630  103.067015
H     61.693637   67.189184  104.061166
N     62.926438   66.044174  102.750512
H     63.755919   65.893688  103.353004
C     62.826733   65.675142  101.430396
H     63.581383   65.089824  100.929208
Mo    59.063202   68.033742  101.993349
Fe    52.943152   66.251774  104.747542
Fe    54.942786   68.007912  104.836724
Fe    54.263929   66.854687  102.558287
Fe    55.487911   65.481455  104.448899
Fe    57.791167   66.178590  103.386061
Fe    57.170578   68.684591  103.755627
Fe    56.544030   67.499271  101.556882
S     54.609194   66.356719  106.352637
S     53.001568   68.314512  103.731889
S     53.634153   64.764656  103.239324
S     59.127160   67.776643  104.301687
S     57.307434   69.625068  101.751054
S     58.191927   66.052321  101.149509
S     56.173654   69.962764  105.326457
S     57.302809   64.219973  104.428673
S     54.714181   67.066866  100.399772
C     56.016840   67.119332  103.453647
O     60.438089   69.723026  102.296195
O     59.599657   68.866307   99.990467
O     60.241648   70.702856   98.868086
O     60.153181   71.673196  103.823546
O     60.906990   73.623788  103.005905
O     64.687010   68.352409   99.424517
O     64.801694   69.141799  101.519452
C     60.736092   70.597310  101.184947
C     60.129422   70.023002   99.907095
C     60.067665   71.947088  101.488324
C     60.412219   72.470290  102.883161
C     62.262819   70.627281  100.990640
C     62.722846   69.314416  100.355151
C     64.190703   68.928223  100.432167
H     60.195154   70.373015  103.076936
H     62.204979   68.507280  100.875209
H     62.409340   69.273902   99.312385
H     62.535170   71.473990  100.360424
H     62.715586   70.775192  101.968369
H     58.991025   71.728255  101.498558
H     60.304591   72.665211  100.706677
H     56.746833   69.564248  106.479609
H     60.797702   65.356473   99.124031
H     49.290324   64.199910  105.222347
H     51.029327   73.353052  109.186691
H     56.677411   71.335205   97.754937
H     56.226559   61.648773  101.924431
H     58.384971   72.719515  107.922715
H     62.504507   67.397005  108.846487
H     50.141157   68.988192  107.611320
H     59.201825   68.297266  112.055277
H     53.625722   73.547375  102.435916
