# Supplementary material for: Resolving the structure of the E1 state of Mo nitrogenase through Mo and Fe K-edge EXAFS and QM/MM calculations
Source: Chem Sci. 2019 Sep 4;10(42):9807–21. doi: 10.1039/c9sc02187f (PMC6984330; doi:10.1039/c9sc02187f)
Supplement: Supplementary file 2 [file SC-010-C9SC02187F-s002.zip › xyzcoordszip/E1/Ne/E1-Ne-S3A/E1-BS235-Ne-S3A/E1-BS235-Ne-S3A.xyz]

143
C     53.803737   72.898379  103.338613
H     53.747962   73.558023  104.207487
C     52.831912   71.726269  103.531543
H     53.156643   71.127993  104.389283
H     51.795341   72.034931  103.717505
H     52.839347   71.055163  102.669099
C     55.248542   72.383434  103.197679
H     55.999551   73.180389  103.282545
H     55.471713   71.659422  103.985711
H     55.397196   71.840718  102.254351
C     56.387546   71.489219   98.815921
H     57.298351   71.330539   99.405194
H     56.020821   72.505126   99.005597
N     55.401300   70.530796   99.288516
H     55.748090   69.709996   99.789452
C     54.131869   70.860116   99.531532
N     53.569623   71.919943   98.926903
H     54.022579   72.445523   98.186316
H     52.642785   72.192186   99.247668
N     53.409380   70.155945  100.401008
H     53.755671   69.251108  100.744189
H     52.423991   70.402661  100.506875
C     59.279369   72.925068  107.312747
H     59.037372   72.717670  106.264038
H     59.522516   73.991718  107.405868
C     60.492589   72.102675  107.734021
O     60.900163   72.072356  108.916026
N     61.109746   71.444138  106.742160
H     60.771814   71.507905  105.782646
H     61.886224   70.783569  106.931777
C     51.096247   72.275357  109.325732
H     51.107886   72.043361  110.398016
H     50.185920   71.826967  108.900691
N     52.849180   70.549030  109.490675
C     52.315538   71.605612  108.775079
C     53.840460   70.078563  108.748061
H     54.493504   69.251402  108.993427
N     53.973883   70.781761  107.596493
H     54.636964   70.558382  106.842505
C     53.004886   71.758463  107.587605
H     52.886459   72.453133  106.766457
C     49.893693   65.021311  104.865921
H     50.335998   64.710515  103.914950
H     49.223464   65.867109  104.685647
S     51.251337   65.489907  106.033313
C     50.476630   69.114031  106.564102
H     50.243854   70.140397  106.257220
H     51.570961   69.011120  106.572885
O     49.882983   68.223081  105.647246
H     50.399608   67.388802  105.690374
C     56.600905   62.461019  101.307828
H     56.790163   63.345703  101.927762
H     57.564089   62.105312  100.941422
N     55.737731   62.798812  100.183767
H     54.718665   62.715747  100.337917
C     56.170017   63.424566   99.086290
N     57.475101   63.605642   98.877980
H     58.168205   63.328988   99.561699
H     57.831098   64.102188   98.059922
N     55.297598   63.872371   98.171698
H     54.349616   63.456920   98.155218
H     55.662405   64.114687   97.259409
C     63.198834   67.242848  108.030801
H     64.195598   67.401752  108.466968
H     63.141188   66.225727  107.633121
C     63.002072   68.280592  106.903326
O     63.064972   69.500280  107.211036
O     62.806633   67.838326  105.727040
C     58.906603   69.206417  111.600264
H     58.187014   69.740488  112.226408
H     59.829728   69.794067  111.567386
C     58.439707   68.985474  110.176781
C     57.179214   68.436189  109.881592
H     56.467290   68.246005  110.683228
C     56.856648   68.078832  108.573535
H     55.898292   67.620100  108.337426
C     57.777697   68.278031  107.542975
H     57.522631   67.979594  106.532435
C     59.329439   69.245650  109.121073
H     60.282381   69.733029  109.322164
C     59.006334   68.883866  107.809276
H     59.711539   69.072439  107.004025
C     61.160751   66.298051   99.501594
H     62.000060   66.648372   98.903736
H     60.378564   67.055349   99.428846
N     61.014202   66.918331  101.960395
C     61.626267   66.225107  100.919910
C     61.826525   66.819098  103.021065
H     61.683994   67.237112  104.013415
N     62.917452   66.092420  102.704421
H     63.747395   65.944118  103.307009
C     62.813048   65.710031  101.388753
H     63.569511   65.126539  100.887984
Mo    59.043729   68.078770  101.940299
Fe    52.999277   66.140876  104.717809
Fe    54.952372   67.950376  104.811790
Fe    54.238170   66.805361  102.486074
Fe    55.489728   65.451265  104.327444
Fe    57.752802   66.200395  103.290235
Fe    57.157085   68.710212  103.700136
Fe    56.499072   67.589224  101.488225
S     54.696377   66.262687  106.303297
S     52.938499   68.168297  103.807225
S     53.721858   64.680541  103.093409
S     59.099299   67.752573  104.235639
S     57.325338   69.709159  101.700755
S     58.112554   66.123127  101.068938
S     56.060092   69.769285  105.275175
S     57.446875   64.136568  104.287487
S     54.637187   67.230683  100.351185
C     56.000924   67.083800  103.377586
O     60.435941   69.741512  102.273798
O     59.610919   68.893675   99.954738
O     60.256267   70.734694   98.846244
O     60.167298   71.678272  103.804788
O     60.922012   73.635366  103.005030
O     64.687317   68.347841   99.421127
O     64.797896   69.134860  101.517201
C     60.743380   70.618601  101.165843
C     60.139517   70.053220   99.882385
C     60.084875   71.971521  101.471625
C     60.427704   72.482857  102.869851
C     62.270651   70.638964  100.976650
C     62.726531   69.325276  100.340967
C     64.190640   68.927392  100.426795
H     60.192761   70.398138  103.056893
H     62.198796   68.520829  100.854482
H     62.419787   69.289461   99.295963
H     62.548293   71.485574  100.348704
H     62.719906   70.783339  101.956493
H     59.008139   71.762639  101.476383
H     60.323015   72.692731  100.694532
H     57.923444   64.272819  105.547111
H     60.772218   65.362739   99.098729
H     49.303809   64.176953  105.222522
H     51.034068   73.352092  109.168117
H     56.650606   71.390547   97.762768
H     56.170534   61.669141  101.920835
H     58.391285   72.738266  107.916470
H     62.478494   67.378881  108.837443
H     50.145698   68.961397  107.591358
H     59.214514   68.282537  112.089860
H     53.624078   73.529393  102.468205
