# Supplementary material for: Resolving the structure of the E1 state of Mo nitrogenase through Mo and Fe K-edge EXAFS and QM/MM calculations
Source: Chem Sci. 2019 Sep 4;10(42):9807–21. doi: 10.1039/c9sc02187f (PMC6984330; doi:10.1039/c9sc02187f)
Supplement: Supplementary file 2 [file SC-010-C9SC02187F-s002.zip › xyzcoordszip/E1/Ne/E1-Ne-S3A/E1-BS247-Ne-S3A/E1-BS247-Ne-S3A.xyz]

143
C     53.800507   72.894025  103.347372
H     53.748683   73.557245  104.213702
C     52.819548   71.730363  103.542352
H     53.138392   71.131420  104.401563
H     51.784893   72.046068  103.726891
H     52.823360   71.055964  102.682353
C     55.240725   72.364891  103.212596
H     55.998759   73.156014  103.291000
H     55.457781   71.643918  104.005957
H     55.384617   71.814820  102.272853
C     56.401589   71.458196   98.812959
H     57.314223   71.291957   99.397043
H     56.038997   72.473417   99.014127
N     55.411914   70.499252   99.277528
H     55.753976   69.671803   99.769679
C     54.146108   70.835835   99.532457
N     53.588531   71.904615   98.939844
H     54.035742   72.425997   98.192778
H     52.661204   72.174804   99.262077
N     53.426378   70.130391  100.402552
H     53.767676   69.219792  100.737033
H     52.442373   70.379645  100.513786
C     59.278888   72.918773  107.313910
H     59.036214   72.708402  106.265977
H     59.522369   73.985629  107.404077
C     60.491923   72.096912  107.736899
O     60.900521   72.069879  108.918598
N     61.108273   71.435313  106.746566
H     60.769115   71.495778  105.787597
H     61.884540   70.774753  106.936962
C     51.096850   72.275095  109.325429
H     51.105928   72.042587  110.397652
H     50.186713   71.827738  108.898750
N     52.845390   70.544321  109.491399
C     52.316255   71.603676  108.776426
C     53.835591   70.070690  108.749330
H     54.485343   69.240888  108.994595
N     53.973201   70.774822  107.598739
H     54.636983   70.548461  106.846515
C     53.007846   71.755480  107.590108
H     52.892605   72.451826  106.769944
C     49.836249   65.030582  104.838813
H     50.280154   64.722279  103.888239
H     49.153794   65.867076  104.661118
S     51.187946   65.518081  105.992321
C     50.478718   69.136663  106.577398
H     50.258714   70.170276  106.285984
H     51.571970   69.021864  106.588285
O     49.877991   68.268781  105.644106
H     50.376555   67.422359  105.679165
C     56.597421   62.481215  101.319876
H     56.797583   63.363163  101.940464
H     57.555586   62.118252  100.947515
N     55.731372   62.826988  100.200778
H     54.712154   62.762874  100.363041
C     56.166841   63.436662   99.095245
N     57.473433   63.603691   98.881373
H     58.166135   63.336540   99.569115
H     57.830083   64.087165   98.056003
N     55.297130   63.880166   98.177015
H     54.346937   63.469521   98.163484
H     55.662521   64.118172   97.263926
C     63.197775   67.238360  108.035842
H     64.197560   67.391152  108.467247
H     63.132323   66.220569  107.640841
C     63.003855   68.273943  106.905658
O     63.066494   69.494470  107.210686
O     62.811993   67.828765  105.730119
C     58.904354   69.207994  111.606015
H     58.186060   69.742202  112.233569
H     59.827288   69.795685  111.569986
C     58.434219   68.983488  110.184421
C     57.174361   68.430066  109.894372
H     56.463249   68.244490  110.697774
C     56.852564   68.059685  108.590026
H     55.894942   67.597139  108.358404
C     57.773346   68.251687  107.557898
H     57.519872   67.940882  106.550681
C     59.321876   69.239725  109.126029
H     60.274104   69.730176  109.323344
C     58.998949   68.866670  107.817490
H     59.701842   69.052394  107.009422
C     61.153006   66.307473   99.490976
H     61.987831   66.662081   98.889124
H     60.366131   67.060417   99.421719
N     61.018339   66.931843  101.949473
C     61.623893   66.235571  100.907415
C     61.834784   66.829052  103.006705
H     61.695797   67.246865  103.999516
N     62.921216   66.097129  102.686443
H     63.751586   65.944620  103.287455
C     62.810302   65.714974  101.371417
H     63.563198   65.129588  100.867415
Mo    59.042612   68.094433  101.939578
Fe    53.040102   66.156593  104.876527
Fe    54.958835   67.958413  104.796719
Fe    54.206692   66.824948  102.528241
Fe    55.535278   65.468532  104.305023
Fe    57.786810   66.266163  103.270350
Fe    57.172521   68.692184  103.714147
Fe    56.456744   67.586579  101.430235
S     54.735674   66.244163  106.338869
S     52.969245   68.224590  103.860046
S     53.750889   64.675288  103.219688
S     59.160791   67.796852  104.243834
S     57.291255   69.689566  101.732121
S     58.112519   66.142207  101.053010
S     56.111932   69.743728  105.315713
S     57.459148   64.166719  104.325292
S     54.577332   67.153942  100.359591
C     55.992276   67.126330  103.343940
O     60.434983   69.751973  102.263768
O     59.590034   68.915191   99.957182
O     60.254568   70.743300   98.838582
O     60.176354   71.681019  103.799672
O     60.917692   73.643628  103.002030
O     64.684558   68.349132   99.420148
O     64.793491   69.138137  101.515680
C     60.743154   70.630120  101.158855
C     60.135335   70.067011   99.877521
C     60.079857   71.980246  101.468008
C     60.427594   72.489839  102.866475
C     62.270770   70.649944  100.972934
C     62.725795   69.337548  100.333066
C     64.188285   68.932586  100.423897
H     60.198375   70.406985  103.052329
H     62.193199   68.532518  100.840733
H     62.423746   69.306840   99.286474
H     62.552306   71.498746  100.349793
H     62.716527   70.788226  101.955369
H     59.003909   71.766318  101.479048
H     60.311114   72.703994  100.690900
H     58.072263   64.418845  105.500733
H     60.767022   65.369496   99.091875
H     49.261811   64.179796  105.205216
H     51.034563   73.351852  109.168003
H     56.659377   71.370114   97.757567
H     56.164650   61.692129  101.934790
H     58.390833   72.733707  107.918208
H     62.482103   67.380874  108.845515
H     50.143478   68.973835  107.601688
H     59.213586   68.284432  112.095378
H     53.625563   73.523637  102.474990
