# Supplementary material for: Resolving the structure of the E1 state of Mo nitrogenase through Mo and Fe K-edge EXAFS and QM/MM calculations
Source: Chem Sci. 2019 Sep 4;10(42):9807–21. doi: 10.1039/c9sc02187f (PMC6984330; doi:10.1039/c9sc02187f)
Supplement: Supplementary file 2 [file SC-010-C9SC02187F-s002.zip › xyzcoordszip/E1/Ne/E1-Ne-S3A/E1-BS346-Ne-S3A/E1-BS346-Ne-S3A.xyz]

143
C     53.828010   72.896922  103.325616
H     53.798498   73.555847  104.196007
C     52.849287   71.735210  103.538058
H     53.195231   71.123709  104.377821
H     51.824632   72.056356  103.763697
H     52.817102   71.071650  102.670193
C     55.265417   72.370544  103.150896
H     56.023051   73.162116  103.224811
H     55.499215   71.639683  103.928977
H     55.387753   71.834528  102.200174
C     56.401428   71.412745   98.801499
H     57.314643   71.239635   99.382704
H     56.036345   72.423174   99.019268
N     55.409444   70.448331   99.248160
H     55.736714   69.577936   99.670061
C     54.149355   70.786201   99.529566
N     53.596597   71.879523   98.978262
H     54.021523   72.393203   98.213037
H     52.671642   72.142470   99.316426
N     53.434984   70.058167  100.384492
H     53.798408   69.162860  100.733090
H     52.454926   70.305072  100.521635
C     59.277922   72.914416  107.314486
H     59.034558   72.704149  106.266652
H     59.523240   73.980899  107.403778
C     60.489197   72.090189  107.737547
O     60.897213   72.059538  108.919133
N     61.104612   71.429078  106.746163
H     60.768977   71.495464  105.786535
H     61.884042   70.771953  106.935476
C     51.090552   72.276353  109.328363
H     51.089118   72.041890  110.400239
H     50.185639   71.828329  108.891777
N     52.842706   70.551573  109.512491
C     52.318294   71.610445  108.793943
C     53.850424   70.090656  108.786728
H     54.502140   69.264256  109.038483
N     54.002663   70.803138  107.643160
H     54.680744   70.590651  106.901148
C     53.029149   71.774707  107.621154
H     52.922095   72.472865  106.801321
C     49.878869   65.032920  104.866080
H     50.327213   64.721417  103.918142
H     49.200002   65.870603  104.679637
S     51.230898   65.524540  106.029104
C     50.488397   69.128295  106.568251
H     50.267956   70.160790  106.272711
H     51.581955   69.013972  106.582713
O     49.891528   68.257203  105.636487
H     50.385407   67.407823  105.687782
C     56.582548   62.466448  101.325822
H     56.742761   63.352329  101.951786
H     57.557518   62.128854  100.972282
N     55.728293   62.791182  100.190346
H     54.708358   62.710522  100.341037
C     56.166053   63.423764   99.099166
N     57.472123   63.620762   98.906254
H     58.160492   63.344984   99.594480
H     57.831611   64.112241   98.087194
N     55.301055   63.861814   98.173942
H     54.352923   63.447129   98.151933
H     55.671544   64.111580   97.266231
C     63.184257   67.241150  108.024349
H     64.180847   67.394351  108.462602
H     63.122352   66.224501  107.626234
C     62.996118   68.280158  106.898154
O     63.072393   69.498974  107.204074
O     62.793463   67.840317  105.721203
C     58.882170   69.204595  111.581581
H     58.166134   69.742309  112.208579
H     59.801434   69.796984  111.532926
C     58.403722   68.965695  110.164710
C     57.146038   68.401691  109.884950
H     56.442576   68.212430  110.694254
C     56.816885   68.026576  108.583321
H     55.862429   67.554660  108.356807
C     57.727962   68.226182  107.544181
H     57.466304   67.908439  106.541470
C     59.282448   69.224670  109.099582
H     60.232542   69.722038  109.289960
C     58.951637   68.849061  107.793821
H     59.648478   69.039250  106.981408
C     61.177443   66.301521   99.503262
H     62.018602   66.649163   98.906802
H     60.396030   67.059113   99.425568
N     61.029880   66.932820  101.961282
C     61.639049   66.232125  100.923278
C     61.837273   66.827805  103.025168
H     61.697598   67.247294  104.017501
N     62.922339   66.091113  102.713234
H     63.749912   65.939732  103.318664
C     62.819898   65.708922  101.397429
H     63.572588   65.118119  100.899539
Mo    59.061510   68.085191  101.947089
Fe    53.000163   66.079532  104.698289
Fe    54.906629   67.924816  104.817290
Fe    54.247180   66.806803  102.474603
Fe    55.534355   65.446086  104.266631
Fe    57.797506   66.252794  103.277884
Fe    57.123449   68.714920  103.758578
Fe    56.526803   67.573599  101.498433
S     54.709374   66.162453  106.272043
S     52.959488   68.173111  103.719976
S     53.715887   64.644366  103.113367
S     59.107955   67.801147  104.252184
S     57.308386   69.679774  101.745676
S     58.173140   66.139846  101.046457
S     56.032926   69.766110  105.307278
S     57.400672   64.143249  104.299234
S     54.731330   67.120406  100.316943
C     56.024678   67.130288  103.360345
O     60.440937   69.751022  102.275581
O     59.602023   68.901547   99.966341
O     60.254559   70.734488   98.847306
O     60.168695   71.678758  103.803784
O     60.909833   73.641566  103.006238
O     64.688437   68.351803   99.423184
O     64.793623   69.136003  101.520967
C     60.746031   70.625292  101.166096
C     60.139926   70.057604   99.885865
C     60.080051   71.975253  101.471512
C     60.421900   72.488087  102.870244
C     62.273091   70.649160  100.976916
C     62.728986   69.338218  100.334708
C     64.191133   68.932750  100.427206
H     60.202591   70.412149  103.062415
H     62.196338   68.531144  100.839054
H     62.428333   69.310662   99.287764
H     62.551831   71.498664  100.353697
H     62.722134   70.787997  101.957553
H     59.003659   71.761437  101.480764
H     60.314133   72.698190  100.694492
H     58.077723   64.413806  105.444257
H     60.788379   65.365533   99.102484
H     49.294857   64.184929  105.223722
H     51.031006   73.353024  109.169302
H     56.656702   71.343856   97.744070
H     56.158536   61.665333  101.931210
H     58.389460   72.731367  107.918800
H     62.463334   67.379878  108.830011
H     50.151305   68.969558  107.592575
H     59.198540   68.287616  112.078698
H     53.636457   73.532967  102.461428
