# Supplementary material for: Resolving the structure of the E1 state of Mo nitrogenase through Mo and Fe K-edge EXAFS and QM/MM calculations
Source: Chem Sci. 2019 Sep 4;10(42):9807–21. doi: 10.1039/c9sc02187f (PMC6984330; doi:10.1039/c9sc02187f)
Supplement: Supplementary file 2 [file SC-010-C9SC02187F-s002.zip › xyzcoordszip/E1/Ne/E1-Ne-S3B/E1-BS235-Ne-S3B/E1-BS235-Ne-S3B.xyz]

143
C     53.855725   72.928171  103.317186
H     53.833435   73.588217  104.186414
C     52.888139   71.760893  103.545061
H     53.248069   71.156260  104.383942
H     51.863128   72.075297  103.778420
H     52.851232   71.094363  102.680205
C     55.296020   72.414836  103.120712
H     56.048850   73.210905  103.199311
H     55.542632   71.676088  103.887572
H     55.413812   71.889576  102.162760
C     56.218782   71.600719   98.745623
H     57.093178   71.599018   99.406653
H     55.762625   72.591283   98.820770
N     55.270291   70.606608   99.223217
H     55.612099   69.721504   99.600657
C     54.004445   70.909296   99.529582
N     53.409628   71.974837   98.971021
H     53.811750   72.481927   98.188440
H     52.495050   72.235496   99.336908
N     53.331032   70.173829  100.408453
H     53.731393   69.298526  100.770720
H     52.345295   70.390535  100.560544
C     59.276050   72.910268  107.316246
H     59.032632   72.692330  106.269942
H     59.517037   73.978358  107.398684
C     60.492329   72.094447  107.742646
O     60.900655   72.071849  108.924226
N     61.112541   71.434199  106.753893
H     60.772532   71.490280  105.795613
H     61.894945   70.779885  106.944476
C     51.091360   72.276692  109.326403
H     51.088508   72.042034  110.398292
H     50.186409   71.829376  108.889043
N     52.835426   70.546783  109.515419
C     52.318745   71.607667  108.794216
C     53.842208   70.079021  108.792697
H     54.488228   69.249688  109.048058
N     54.002396   70.788832  107.648807
H     54.679962   70.570806  106.906358
C     53.034589   71.766502  107.623377
H     52.935382   72.465413  106.803183
C     49.850668   65.032364  104.857958
H     50.286767   64.728621  103.901775
H     49.169062   65.870909  104.685899
S     51.212854   65.509604  106.013169
C     50.466871   69.120643  106.554939
H     50.245081   70.151155  106.254109
H     51.560076   69.003723  106.557133
O     49.856392   68.243107  105.636267
H     50.352812   67.396395  105.685918
C     56.645348   62.459176  101.348210
H     56.766629   63.315946  102.022402
H     57.635039   62.173626  100.990021
N     55.783571   62.795715  100.217309
H     54.764580   62.716919  100.376218
C     56.201365   63.423701   99.119146
N     57.503941   63.600763   98.886694
H     58.210969   63.284019   99.539183
H     57.844753   64.106542   98.068655
N     55.316893   63.888281   98.219758
H     54.369645   63.470662   98.208466
H     55.674160   64.109157   97.298710
C     63.234525   67.279018  108.048868
H     64.224609   67.457280  108.493079
H     63.194998   66.258930  107.657829
C     63.032176   68.303595  106.911972
O     63.091303   69.527032  107.205579
O     62.836520   67.850438  105.739837
C     58.893014   69.211914  111.575454
H     58.178688   69.751597  112.202940
H     59.816388   69.798616  111.531128
C     58.414420   68.983196  110.157349
C     57.147310   68.443198  109.876317
H     56.441489   68.262544  110.685581
C     56.812461   68.076212  108.573988
H     55.850112   67.620567  108.349263
C     57.727315   68.256903  107.535579
H     57.466883   67.934554  106.534198
C     59.297794   69.227137  109.092422
H     60.256910   69.706285  109.283932
C     58.961994   68.856853  107.786355
H     59.663776   69.029941  106.974407
C     61.176008   66.289254   99.544524
H     62.019653   66.637711   98.951706
H     60.399837   67.053468   99.479425
N     61.023806   66.877910  102.015305
C     61.636604   66.196745  100.964442
C     61.837010   66.763859  103.074927
H     61.698128   67.172360  104.071856
N     62.926302   66.040322  102.748173
H     63.759988   65.892423  103.346428
C     62.821420   65.674075  101.427884
H     63.576993   65.095607  100.919981
Mo    59.100845   68.047277  101.955553
Fe    52.922152   66.211593  104.688875
Fe    54.878825   68.003542  104.786319
Fe    54.263741   66.855973  102.514733
Fe    55.460176   65.456431  104.403049
Fe    57.790003   66.141568  103.406960
Fe    57.176267   68.613261  103.870927
Fe    56.546552   67.601343  101.575827
S     54.570079   66.375364  106.303471
S     52.902225   68.237772  103.733884
S     53.698082   64.752507  103.093806
S     59.165218   67.714233  104.283281
S     57.355879   69.741538  101.629586
S     58.123770   66.102597  101.145464
S     56.005247   69.836357  105.241231
S     57.302599   64.203115  104.452089
S     54.707744   67.302661  100.387659
C     56.030202   67.089751  103.430589
O     60.461623   69.731295  102.268951
O     59.615587   68.889226   99.978525
O     60.263976   70.720448   98.844361
O     60.190350   71.661245  103.802930
O     60.917278   73.633552  103.011128
O     64.693229   68.341770   99.415571
O     64.812470   69.134062  101.509953
C     60.764073   70.611034  101.164131
C     60.154251   70.045194   99.885707
C     60.104629   71.964533  101.473147
C     60.442072   72.474604  102.874498
C     62.288606   70.630476  100.969488
C     62.734059   69.305933  100.350160
C     64.200729   68.918492  100.424506
H     60.227476   70.385653  103.060152
H     62.214272   68.509223  100.884911
H     62.415686   69.252926   99.309299
H     62.565329   71.467260  100.328097
H     62.741546   70.785087  101.945799
H     59.026998   71.753082  101.482300
H     60.342616   72.686118  100.695724
H     57.692657   70.053583  100.349465
H     60.782901   65.362990   99.125513
H     49.274197   64.179958  105.217334
H     51.031674   73.353484  109.168216
H     56.573209   71.442280   97.727121
H     56.245409   61.618034  101.914422
H     58.388708   72.727431  107.922269
H     62.504896   67.410394  108.847898
H     50.140207   68.968199  107.583588
H     59.202684   68.291625  112.070670
H     53.652987   73.561779  102.453759
