# Supplementary material for: Resolving the structure of the E1 state of Mo nitrogenase through Mo and Fe K-edge EXAFS and QM/MM calculations
Source: Chem Sci. 2019 Sep 4;10(42):9807–21. doi: 10.1039/c9sc02187f (PMC6984330; doi:10.1039/c9sc02187f)
Supplement: Supplementary file 2 [file SC-010-C9SC02187F-s002.zip › xyzcoordszip/E1/Ne/E1-Ne-S3B/E1-BS247-Ne-S3B/E1-BS247-Ne-S3B.xyz]

143
C     53.808961   72.897466  103.354483
H     53.774123   73.563591  104.218632
C     52.815706   71.747629  103.562362
H     53.130007   71.153395  104.426147
H     51.784891   72.074454  103.747489
H     52.809089   71.064224  102.709665
C     55.241006   72.348096  103.210392
H     56.009421   73.130340  103.278094
H     55.456296   71.626963  104.004945
H     55.366353   71.791522  102.271424
C     56.307507   71.450306   98.718592
H     57.224844   71.326137   99.307378
H     55.917012   72.455206   98.909413
N     55.333911   70.472563   99.174012
H     55.664380   69.580253   99.542114
C     54.086137   70.814149   99.514761
N     53.522700   71.915186   98.993242
H     53.913895   72.413884   98.199528
H     52.607431   72.176639   99.359213
N     53.408138   70.087209  100.397370
H     53.776720   69.181441  100.720439
H     52.428380   70.324045  100.557501
C     59.276472   72.906702  107.320184
H     59.034288   72.688582  106.273738
H     59.518385   73.974568  107.402899
C     60.490949   72.089978  107.749390
O     60.902361   72.074139  108.929593
N     61.106181   71.420964  106.763502
H     60.763122   71.473436  105.806530
H     61.888575   70.767238  106.953860
C     51.098592   72.275258  109.329258
H     51.108006   72.045094  110.401939
H     50.188333   71.826949  108.903945
N     52.838248   70.538963  109.502619
C     52.317024   71.599425  108.783541
C     53.826377   70.056219  108.764230
H     54.468849   69.221661  109.011968
N     53.970661   70.755675  107.611765
H     54.636583   70.522674  106.864185
C     53.012066   71.743441  107.598336
H     52.902711   72.438015  106.775804
C     49.820097   65.033361  104.827466
H     50.272178   64.722502  103.881399
H     49.128369   65.859840  104.638794
S     51.161195   65.545385  105.979724
C     50.470972   69.145248  106.574886
H     50.263173   70.183321  106.290509
H     51.562784   69.014960  106.580783
O     49.854151   68.292340  105.638841
H     50.331836   67.433078  105.679597
C     56.635551   62.486759  101.357532
H     56.785076   63.344815  102.024681
H     57.613069   62.174574  100.987826
N     55.768146   62.833303  100.233994
H     54.749245   62.770367  100.399855
C     56.192213   63.432278   99.122660
N     57.497907   63.589698   98.887412
H     58.198693   63.304990   99.560417
H     57.843510   64.078524   98.061717
N     55.315158   63.883763   98.210224
H     54.364485   63.474197   98.204658
H     55.676681   64.083590   97.286180
C     63.240226   67.270717  108.054528
H     64.230043   67.452121  108.497987
H     63.201562   66.249370  107.666834
C     63.034538   68.291167  106.915551
O     63.093952   69.515751  107.204282
O     62.834057   67.834039  105.745256
C     58.906440   69.213880  111.607954
H     58.193945   69.749075  112.241372
H     59.831480   69.798144  111.566350
C     58.425347   68.989915  110.190521
C     57.159227   68.446156  109.911785
H     56.449257   68.277646  110.719942
C     56.833885   68.052562  108.615478
H     55.873699   67.590954  108.394351
C     57.756176   68.212720  107.579971
H     57.505985   67.861004  106.586328
C     59.310981   69.224918  109.125672
H     60.267221   69.710787  109.314675
C     58.983768   68.829619  107.825097
H     59.688014   68.994448  107.013504
C     61.170830   66.290177   99.546579
H     62.019243   66.638364   98.960085
H     60.393419   67.052029   99.469445
N     61.006853   66.888176  102.021197
C     61.620829   66.204644  100.970927
C     61.819338   66.776619  103.081786
H     61.679150   67.186717  104.077908
N     62.908405   66.053501  102.757359
H     63.741873   65.908046  103.356450
C     62.806344   65.686244  101.437778
H     63.565282   65.111065  100.930934
Mo    59.056774   68.020279  101.997927
Fe    52.978496   66.249784  104.839715
Fe    54.925047   68.020315  104.799304
Fe    54.192967   66.843730  102.546944
Fe    55.480819   65.478800  104.387430
Fe    57.790059   66.188516  103.374194
Fe    57.181968   68.648375  103.773886
Fe    56.467102   67.421601  101.472668
S     54.604709   66.375783  106.342830
S     52.963589   68.298200  103.787351
S     53.682210   64.730442  103.239133
S     59.159080   67.808381  104.284970
S     57.173054   69.580684  101.655715
S     58.165945   66.043631  101.139986
S     56.161250   69.744280  105.354280
S     57.328878   64.259961  104.451163
S     54.599629   67.110189  100.361780
C     55.991153   67.124135  103.393122
O     60.381310   69.752823  102.294765
O     59.579555   68.876134  100.004205
O     60.225731   70.704509   98.865746
O     60.154654   71.700694  103.810759
O     60.930060   73.650047  103.009844
O     64.673542   68.345483   99.426235
O     64.787958   69.130998  101.522162
C     60.722902   70.609440  101.186597
C     60.114912   70.034536   99.910245
C     60.104053   71.985790  101.474747
C     60.434957   72.499274  102.878698
C     62.252572   70.610679  101.001540
C     62.705163   69.296921  100.364863
C     64.176510   68.916229  100.436436
H     60.166817   70.414551  103.082126
H     62.190372   68.490976  100.889072
H     62.388309   69.254994   99.322884
H     62.536830   71.457554  100.376035
H     62.701674   70.750842  101.981914
H     59.019282   71.827374  101.470828
H     60.371808   72.694090  100.695986
H     57.856064   70.422274  100.819531
H     60.784746   65.361093   99.127284
H     49.252424   64.179529  105.197311
H     51.035901   73.351667  109.169627
H     56.591721   71.365051   97.669773
H     56.225342   61.659041  101.936047
H     58.388400   72.724265  107.925256
H     62.510327   67.403798  108.853029
H     50.138793   68.982255  107.600146
H     59.215469   68.288474  112.093949
H     53.634160   73.528587  102.483163
