# Supplementary material for: Resolving the structure of the E1 state of Mo nitrogenase through Mo and Fe K-edge EXAFS and QM/MM calculations
Source: Chem Sci. 2019 Sep 4;10(42):9807–21. doi: 10.1039/c9sc02187f (PMC6984330; doi:10.1039/c9sc02187f)
Supplement: Supplementary file 2 [file SC-010-C9SC02187F-s002.zip › xyzcoordszip/E1/Ne/E1-Ne-S3B/E1-BS346-Ne-S3B/E1-BS346-Ne-S3B.xyz]

143
C     53.829143   72.913465  103.331096
H     53.793039   73.573451  104.200067
C     52.861875   71.743395  103.547765
H     53.203928   71.150016  104.401994
H     51.829904   72.054686  103.753642
H     52.849821   71.066070  102.689956
C     55.272028   72.400803  103.155146
H     56.022459   73.199082  103.233955
H     55.512495   71.668291  103.930265
H     55.399492   71.870420  102.201395
C     56.267162   71.507929   98.740093
H     57.159860   71.467383   99.375478
H     55.815626   72.494838   98.873062
N     55.326542   70.495187   99.192032
H     55.671199   69.589466   99.510001
C     54.065561   70.784427   99.529519
N     53.464401   71.870441   99.020759
H     53.846492   72.397593   98.242010
H     52.550441   72.108987   99.409293
N     53.408531   70.012706  100.389903
H     53.824966   69.141518  100.739781
H     52.427028   70.215770  100.571651
C     59.273564   72.912032  107.316495
H     59.030113   72.696644  106.269660
H     59.516121   73.979581  107.401137
C     60.488244   72.093384  107.741900
O     60.897181   72.069057  108.922958
N     61.106136   71.432456  106.752180
H     60.766574   71.491385  105.793964
H     61.889976   70.779551  106.941527
C     51.081663   72.277525  109.334385
H     51.060111   72.041582  110.405937
H     50.183340   71.831611  108.882284
N     52.813958   70.542494  109.558253
C     52.317565   71.606401  108.827969
C     53.839760   70.077436  108.861170
H     54.478273   69.246165  109.129279
N     54.031324   70.792956  107.726451
H     54.727785   70.574979  107.001167
C     53.064810   71.770225  107.677839
H     52.987072   72.472072  106.857706
C     49.834895   65.048701  104.852175
H     50.270593   64.743371  103.896378
H     49.144387   65.879574  104.677939
S     51.199557   65.548473  105.993551
C     50.486033   69.145178  106.568160
H     50.275971   70.182795  106.283696
H     51.578429   69.018889  106.580665
O     49.877548   68.291993  105.626686
H     50.350140   67.430737  105.680123
C     56.635468   62.486333  101.344622
H     56.782476   63.349870  102.005376
H     57.613966   62.174563  100.976575
N     55.767123   62.820106  100.217994
H     54.749447   62.726830  100.373467
C     56.186366   63.443071   99.117653
N     57.489474   63.640318   98.903008
H     58.185834   63.364679   99.583805
H     57.836276   64.141190   98.084886
N     55.307372   63.877273   98.199526
H     54.363643   63.452916   98.185487
H     55.670930   64.103627   97.282728
C     63.218728   67.279638  108.036438
H     64.209978   67.450176  108.480996
H     63.173888   66.261630  107.640726
C     63.023811   68.311011  106.905092
O     63.088568   69.532476  107.204556
O     62.828664   67.865987  105.729048
C     58.881748   69.209853  111.577434
H     58.169637   69.748379  112.208328
H     59.803090   69.799200  111.527176
C     58.397085   68.976376  110.162112
C     57.131447   68.429487  109.886318
H     56.428279   68.250304  110.698226
C     56.795838   68.053087  108.586803
H     55.833648   67.595255  108.365279
C     57.709363   68.228758  107.546188
H     57.447427   67.895815  106.548116
C     59.276385   69.220088  109.094051
H     60.233584   69.704869  109.281300
C     58.940055   68.839430  107.791288
H     59.639816   69.013071  106.977526
C     61.204561   66.288131   99.551297
H     62.052587   66.631156   98.962455
H     60.432457   67.055712   99.480564
N     61.044160   66.887191  102.019786
C     61.656195   66.196301  100.974501
C     61.845767   66.768633  103.087164
H     61.703422   67.183040  104.081655
N     62.929033   66.032496  102.770773
H     63.758114   65.880471  103.374163
C     62.832299   65.665283  101.449972
H     63.585931   65.076929  100.950939
Mo    59.114891   68.036188  101.981106
Fe    52.913067   66.156438  104.634835
Fe    54.832238   68.020917  104.762060
Fe    54.286139   66.797616  102.475484
Fe    55.489520   65.495954  104.378147
Fe    57.821801   66.240036  103.381799
Fe    57.146308   68.655119  103.957138
Fe    56.562832   67.529104  101.548017
S     54.563489   66.319984  106.263538
S     52.938003   68.215412  103.585413
S     53.696662   64.688529  103.132037
S     59.159089   67.854812  104.301945
S     57.328303   69.713318  101.705532
S     58.205190   66.090104  101.145120
S     55.967716   69.818015  105.340900
S     57.336593   64.271504  104.395663
S     54.796646   67.079932  100.322594
C     56.017285   67.146437  103.411137
O     60.473567   69.732649  102.275085
O     59.608616   68.871788   99.989541
O     60.242773   70.702414   98.849911
O     60.178741   71.663719  103.799682
O     60.913951   73.629688  103.002033
O     64.693925   68.340575   99.410490
O     64.811092   69.130660  101.505991
C     60.763785   70.605114  101.163467
C     60.146569   70.030085   99.892531
C     60.098902   71.957394  101.467269
C     60.434701   72.472561  102.867935
C     62.286852   70.629809  100.958945
C     62.734021   69.304230  100.343513
C     64.200792   68.916483  100.419429
H     60.231729   70.388821  103.062364
H     62.216323   68.508863  100.881743
H     62.414958   69.248062   99.303021
H     62.559415   71.464176  100.313035
H     62.743717   70.790138  101.932414
H     59.021869   71.745167  101.474980
H     60.335005   72.678278  100.689016
H     57.623885   69.904732  100.383153
H     60.807099   65.364470   99.130654
H     49.266110   64.192965  105.215860
H     51.027153   73.353935  109.171792
H     56.592842   71.392364   97.706340
H     56.226752   61.661046  101.927648
H     58.385888   72.729159  107.922016
H     62.490553   67.410880  108.836815
H     50.148707   68.980194  107.591419
H     59.196758   68.290807  112.071590
H     53.632704   73.544759  102.464524
