# Supplementary material for: Resolving the structure of the E1 state of Mo nitrogenase through Mo and Fe K-edge EXAFS and QM/MM calculations
Source: Chem Sci. 2019 Sep 4;10(42):9807–21. doi: 10.1039/c9sc02187f (PMC6984330; doi:10.1039/c9sc02187f)
Supplement: Supplementary file 2 [file SC-010-C9SC02187F-s002.zip › xyzcoordszip/E1/Ne/E1-Ne-S5A/E1-BS235-Ne-S5A/E1-BS235-Ne-S5A.xyz]

143
C     53.817230   72.912901  103.344686
H     53.788864   73.589439  104.200761
C     52.840490   71.757575  103.596068
H     53.209770   71.148029  104.427244
H     51.825453   72.087033  103.850492
H     52.769093   71.087278  102.736686
C     55.259361   72.394452  103.180385
H     56.008621   73.193746  103.254641
H     55.496265   71.669116  103.963861
H     55.400848   71.856019  102.233039
C     56.442350   71.580842   98.841666
H     57.366050   71.549470   99.429878
H     55.978385   72.565508   98.969071
N     55.565530   70.555332   99.381569
H     56.018656   69.837373   99.955548
C     54.269691   70.750104   99.595393
N     53.581610   71.652867   98.881624
H     53.986500   72.183710   98.114495
H     52.658281   71.901251   99.243647
N     53.617684   70.023172  100.514895
H     54.116402   69.555749  101.266292
H     52.635512   70.244887  100.676549
C     59.274546   72.912736  107.315511
H     59.031185   72.697673  106.268626
H     59.516699   73.980332  107.400817
C     60.490345   72.095152  107.739884
O     60.900396   72.072591  108.921076
N     61.107492   71.433993  106.750100
H     60.765621   71.490272  105.792030
H     61.890139   70.780015  106.939453
C     51.095529   72.275516  109.330164
H     51.102308   72.045103  110.402858
H     50.186241   71.827060  108.902888
N     52.834551   70.539815  109.508633
C     52.315277   71.599790  108.787850
C     53.825556   70.057845  108.773573
H     54.467630   69.223984  109.024176
N     53.973783   70.757293  107.621766
H     54.636890   70.522824  106.871221
C     53.014244   71.744028  107.604944
H     52.907966   72.439363  106.782657
C     49.827728   65.039175  104.843357
H     50.251819   64.736108  103.881510
H     49.138892   65.873382  104.678555
S     51.204497   65.524446  105.975329
C     50.471415   69.126278  106.550292
H     50.258792   70.161398  106.258590
H     51.563504   68.998962  106.551497
O     49.851692   68.262925  105.624100
H     50.337821   67.409251  105.667682
C     56.659450   62.430006  101.363254
H     56.796463   63.284177  102.038339
H     57.641715   62.131301  100.997568
N     55.796042   62.785157  100.238547
H     54.774693   62.707788  100.391841
C     56.221976   63.396273   99.137853
N     57.521496   63.541457   98.884364
H     58.234514   63.217524   99.528877
H     57.862076   64.048761   98.065985
N     55.330419   63.912840   98.259966
H     54.389934   63.473593   98.233403
H     55.688127   64.107996   97.331315
C     63.229201   67.275657  108.044803
H     64.219249   67.453204  108.489357
H     63.189075   66.255794  107.653233
C     63.027357   68.301142  106.908728
O     63.089779   69.524170  107.203022
O     62.827700   67.848688  105.736760
C     58.884939   69.211055  111.570467
H     58.169044   69.749723  112.197130
H     59.806686   69.800326  111.526601
C     58.409772   68.980685  110.151223
C     57.145027   68.437277  109.864714
H     56.437315   68.253363  110.671762
C     56.815452   68.073298  108.559814
H     55.854157   67.617642  108.329301
C     57.733907   68.257855  107.524657
H     57.476677   67.940279  106.521151
C     59.296570   69.228036  109.090048
H     60.253630   69.709484  109.285965
C     58.966781   68.858853  107.782279
H     59.671685   69.035152  106.973764
C     61.177167   66.273305   99.539329
H     62.022462   66.617767   98.946935
H     60.401247   67.036807   99.465000
N     61.015619   66.883240  102.001858
C     61.632956   66.193421  100.960979
C     61.820185   66.776230  103.068003
H     61.673385   67.190884  104.061237
N     62.910399   66.048649  102.754550
H     63.739930   65.902718  103.358226
C     62.814835   65.673723  101.435998
H     63.575031   65.092318  100.938552
Mo    59.052338   68.034047  101.975948
Fe    52.890795   66.208946  104.614887
Fe    54.890099   67.940748  104.728264
Fe    54.281584   66.725370  102.453698
Fe    55.454211   65.413526  104.372630
Fe    57.803717   66.105048  103.389804
Fe    57.141278   68.654486  103.720044
Fe    56.550420   67.544035  101.534209
S     54.531171   66.347479  106.254134
S     52.950335   68.209522  103.581562
S     53.684652   64.677030  103.075194
S     59.099453   67.754875  104.275968
S     57.340977   69.686389  101.739249
S     58.130082   66.056787  101.135149
S     56.003807   69.749487  105.239323
S     57.297501   64.171621  104.455515
S     54.690012   67.104154  100.179443
C     56.002187   67.038075  103.381240
O     60.433470   69.711114  102.287702
O     59.607564   68.852118   99.974922
O     60.236672   70.695188   98.858657
O     60.159938   71.655698  103.810025
O     60.912532   73.611427  103.003201
O     64.687625   68.342276   99.418508
O     64.802191   69.132540  101.512995
C     60.735071   70.585586  101.175807
C     60.128993   70.014054   99.897021
C     60.075839   71.940354  101.477622
C     60.419706   72.457948  102.874094
C     62.261811   70.611761  100.980875
C     62.721248   69.295941  100.352637
C     64.190806   68.916309  100.427242
H     60.191094   70.368072  103.070653
H     62.207171   68.491612  100.880427
H     62.404071   69.247472   99.311170
H     62.533331   71.455033  100.345516
H     62.715581   70.765347  101.957078
H     58.998765   71.725373  101.482967
H     60.316433   72.657105  100.696414
H     55.117625   65.868663   99.851629
H     60.784824   65.343106   99.128397
H     49.260462   64.183401  105.209317
H     51.034233   73.351919  109.169959
H     56.714406   71.432007   97.796726
H     56.248409   61.594941  101.930509
H     58.387427   72.729033  107.921597
H     62.499260   67.407259  108.843510
H     50.143636   68.970034  107.578015
H     59.197310   68.292154  112.066564
H     53.618474   73.532542  102.470268
