# Supplementary material for: Resolving the structure of the E1 state of Mo nitrogenase through Mo and Fe K-edge EXAFS and QM/MM calculations
Source: Chem Sci. 2019 Sep 4;10(42):9807–21. doi: 10.1039/c9sc02187f (PMC6984330; doi:10.1039/c9sc02187f)
Supplement: Supplementary file 2 [file SC-010-C9SC02187F-s002.zip › xyzcoordszip/E1/Ne/E1-Ne-S5A/E1-BS247-Ne-S5A/E1-BS247-Ne-S5A.xyz]

143
C     53.638791   72.913984  103.447551
H     53.546517   73.599898  104.292623
C     52.629113   71.769570  103.625088
H     52.899762   71.187089  104.511062
H     51.590693   72.097892  103.755351
H     52.657537   71.073397  102.783891
C     55.068737   72.353187  103.427773
H     55.825707   73.129653  103.590146
H     55.205756   71.613589  104.221912
H     55.296713   71.823151  102.493202
C     56.428814   71.703007   98.883158
H     57.317699   71.791752   99.517174
H     55.890995   72.656226   98.917420
N     55.589354   70.658242   99.447411
H     56.057963   69.955148  100.027048
C     54.281610   70.789327   99.629001
N     53.559591   71.637150   98.881670
H     53.960777   72.185569   98.125372
H     52.630373   71.868751   99.244414
N     53.655371   70.049256  100.555972
H     54.180349   69.586046  101.292674
H     52.660656   70.203183  100.703194
C     59.265586   72.917664  107.311029
H     59.018867   72.698407  106.265793
H     59.502237   73.986813  107.393577
C     60.486627   72.105291  107.731233
O     60.898644   72.082892  108.911597
N     61.103460   71.447786  106.739299
H     60.760423   71.506526  105.781820
H     61.885493   70.792046  106.927070
C     51.103654   72.270613  109.348638
H     51.108076   72.048576  110.423153
H     50.196465   71.815796  108.923688
N     52.826582   70.519173  109.530737
C     52.327147   71.593079  108.816406
C     53.831698   70.044805  108.809638
H     54.465524   69.204154  109.059781
N     54.007065   70.762066  107.672911
H     54.693612   70.540567  106.939601
C     53.052381   71.753252  107.651739
H     52.969148   72.465621  106.841769
C     49.804193   65.044669  104.810704
H     50.244417   64.735931  103.858362
H     49.107694   65.869074  104.630479
S     51.156159   65.558908  105.947936
C     50.474948   69.149454  106.575899
H     50.274847   70.191304  106.299931
H     51.565832   69.010602  106.580040
O     49.849914   68.309431  105.633253
H     50.319980   67.445721  105.667909
C     56.654971   62.477899  101.365253
H     56.811717   63.336067  102.030995
H     57.628066   62.160918  100.990487
N     55.784097   62.832180  100.245781
H     54.763883   62.764742  100.409371
C     56.207807   63.421247   99.130498
N     57.507825   63.564919   98.877083
H     58.218229   63.272814   99.538948
H     57.848130   64.059512   98.050957
N     55.316122   63.908328   98.240327
H     54.377706   63.465614   98.219294
H     55.674029   64.110162   97.313814
C     63.226991   67.281872  108.043588
H     64.217895   67.460228  108.486114
H     63.188358   66.262914  107.649311
C     63.019800   68.310721  106.910312
O     63.075503   69.533179  107.210446
O     62.822981   67.861847  105.737179
C     58.900316   69.215620  111.601511
H     58.183180   69.748988  112.231427
H     59.823775   69.802569  111.564717
C     58.428227   68.991052  110.180946
C     57.168330   68.436498  109.894587
H     56.456083   68.259671  110.699139
C     56.852556   68.044373  108.595475
H     55.894968   67.580656  108.367628
C     57.779558   68.213277  107.565434
H     57.539046   67.864468  106.568285
C     59.317787   69.234738  109.121265
H     60.269055   69.728545  109.314947
C     59.001552   68.837640  107.818346
H     59.708773   69.007269  107.010373
C     61.143941   66.310431   99.517644
H     61.981906   66.665342   98.919621
H     60.358026   67.065017   99.450912
N     61.007848   66.920684  101.982260
C     61.611235   66.227830  100.935368
C     61.824386   66.807760  103.038806
H     61.689277   67.221959  104.033737
N     62.906855   66.073595  102.714150
H     63.739146   65.921371  103.312478
C     62.795447   65.700117  101.396621
H     63.548396   65.116956  100.889507
Mo    59.038414   68.090233  101.992503
Fe    52.973610   66.266872  104.803258
Fe    54.928574   68.035346  104.830620
Fe    54.226064   66.852985  102.587548
Fe    55.483628   65.466152  104.411219
Fe    57.774611   66.214997  103.367363
Fe    57.189856   68.687722  103.799491
Fe    56.462809   67.604163  101.567671
S     54.558098   66.368135  106.347819
S     52.976091   68.334108  103.777585
S     53.687853   64.739132  103.223288
S     59.172588   67.772964  104.282773
S     57.293922   69.706837  101.828088
S     58.081456   66.148651  101.110696
S     56.144042   69.761674  105.393385
S     57.327782   64.261226  104.438587
S     54.651382   67.039433  100.274715
C     55.983477   67.133741  103.426584
O     60.418778   69.771523  102.285555
O     59.558190   68.911819   99.995181
O     60.241222   70.714436   98.846420
O     60.135964   71.725964  103.786205
O     60.992570   73.640377  102.990907
O     64.679474   68.340155   99.415171
O     64.796003   69.134333  101.507588
C     60.739170   70.629339  101.165963
C     60.118744   70.055898   99.896716
C     60.115667   72.005492  101.446040
C     60.449107   72.509808  102.849343
C     62.267216   70.627842  100.974636
C     62.716302   69.309972  100.344640
C     64.183522   68.919295  100.421984
H     54.963095   65.744131  100.071455
H     62.194880   68.509341  100.870149
H     62.400848   69.265936   99.302371
H     62.552462   71.470211  100.343703
H     62.717938   70.771825  101.953925
H     59.032407   71.870632  101.399574
H     60.404847   72.711614  100.673843
H     60.167918   70.439191  103.056779
H     60.759279   65.374832   99.111742
H     49.244018   64.188494  105.186516
H     51.039232   73.345425  109.179238
H     56.751107   71.495620   97.862774
H     56.239297   61.653179  101.944148
H     58.383005   72.729104  107.922225
H     62.498965   67.409274  108.844722
H     50.141942   68.982211  107.600206
H     59.210213   68.290946  112.088345
H     53.521975   73.519567  102.548835
