# Supplementary material for: Resolving the structure of the E1 state of Mo nitrogenase through Mo and Fe K-edge EXAFS and QM/MM calculations
Source: Chem Sci. 2019 Sep 4;10(42):9807–21. doi: 10.1039/c9sc02187f (PMC6984330; doi:10.1039/c9sc02187f)
Supplement: Supplementary file 2 [file SC-010-C9SC02187F-s002.zip › xyzcoordszip/E1/Ne/E1-Ne-S5A/E1-BS346-Ne-S5A/E1-BS346-Ne-S5A.xyz]

143
C     53.837481   72.907643  103.328868
H     53.834014   73.583536  104.185631
C     52.855672   71.762272  103.602627
H     53.239766   71.152900  104.427209
H     51.850476   72.102749  103.880534
H     52.759173   71.090285  102.746585
C     55.271937   72.375529  103.134411
H     56.029765   73.166603  103.213857
H     55.510418   71.633613  103.901799
H     55.394459   71.854818  102.174412
C     56.445197   71.527931   98.838290
H     57.364581   71.485804   99.432517
H     55.981543   72.510618   98.979788
N     55.559199   70.495649   99.352196
H     56.004062   69.747941   99.890121
C     54.269340   70.704822   99.592127
N     53.589441   71.643558   98.919260
H     53.984232   72.174840   98.147564
H     52.671666   71.890964   99.297003
N     53.617846   69.957896  100.496243
H     54.120195   69.480840  101.239833
H     52.642855   70.194023  100.679884
C     59.274078   72.908412  107.315962
H     59.030731   72.691566  106.269458
H     59.516364   73.976148  107.399269
C     60.489340   72.090860  107.741924
O     60.898592   72.068217  108.923183
N     61.107046   71.429430  106.752672
H     60.765620   71.485910  105.794584
H     61.889790   70.775521  106.941979
C     51.092353   72.277332  109.327883
H     51.084886   72.041957  110.399595
H     50.189969   71.829363  108.886119
N     52.836821   70.547678  109.518603
C     52.324556   71.613227  108.801391
C     53.854235   70.090903  108.803353
H     54.501177   69.261731  109.057587
N     54.025183   70.812771  107.668833
H     54.713659   70.602091  106.933771
C     53.053515   71.786202  107.640717
H     52.960421   72.492261  106.825952
C     49.816334   65.054455  104.857953
H     50.253012   64.754730  103.900860
H     49.121721   65.882669  104.687540
S     51.179389   65.556575  106.000465
C     50.484016   69.151146  106.578078
H     50.280371   70.190985  106.297444
H     51.575475   69.017283  106.588757
O     49.867652   68.305857  105.633995
H     50.330545   67.439495  105.687691
C     56.655321   62.444980  101.352482
H     56.807526   63.305426  102.016299
H     57.631123   62.128150  100.984599
N     55.790982   62.795869  100.226945
H     54.769680   62.718641  100.380485
C     56.223140   63.388761   99.117461
N     57.524909   63.535601   98.874725
H     58.230866   63.241327   99.540452
H     57.870460   64.038595   98.056039
N     55.338690   63.883616   98.223156
H     54.395793   63.450331   98.200553
H     55.701067   64.077933   97.296619
C     63.227936   67.274560  108.045256
H     64.215661   67.453810  108.494312
H     63.190826   66.254138  107.654723
C     63.028900   68.299283  106.908354
O     63.091448   69.522776  107.202149
O     62.830628   67.846518  105.736537
C     58.878563   69.211233  111.565677
H     58.162317   69.750151  112.191700
H     59.798895   69.802394  111.519029
C     58.402276   68.974846  110.147883
C     57.139334   68.424857  109.865823
H     56.432525   68.243972  110.674368
C     56.810330   68.050249  108.563999
H     55.849756   67.591211  108.337780
C     57.728519   68.228692  107.527630
H     57.473208   67.901120  106.526728
C     59.287261   69.218696  109.084377
H     60.242936   69.704535  109.276460
C     58.958494   68.837757  107.779723
H     59.661528   69.012104  106.969023
C     61.184341   66.278971   99.535321
H     62.030403   66.623297   98.944051
H     60.406723   67.040665   99.459184
N     61.021170   66.895944  101.996824
C     61.637903   66.202313  100.957999
C     61.824384   66.788675  103.063498
H     61.676338   67.204137  104.055968
N     62.913705   66.058207  102.752754
H     63.742506   65.911340  103.357148
C     62.818288   65.680920  101.434953
H     63.577791   65.097071  100.939192
Mo    59.047476   68.038965  101.976978
Fe    52.885789   66.158539  104.642491
Fe    54.879400   67.996082  104.786008
Fe    54.276068   66.787832  102.516099
Fe    55.454960   65.464805  104.386103
Fe    57.754742   66.180019  103.352999
Fe    57.160420   68.729753  103.793438
Fe    56.544973   67.524778  101.562801
S     54.543589   66.308571  106.273512
S     52.970728   68.232423  103.586845
S     53.638772   64.687343  103.123104
S     59.109159   67.745689  104.276028
S     57.299948   69.642124  101.754855
S     58.172453   66.061087  101.103518
S     56.018025   69.794559  105.315987
S     57.296169   64.228261  104.412761
S     54.719736   66.946314  100.232242
C     56.001483   67.102567  103.421786
O     60.422962   69.719282  102.285641
O     59.593569   68.867340   99.978839
O     60.234887   70.704209   98.857977
O     60.154022   71.660949  103.811711
O     60.904222   73.616706  103.002590
O     64.683217   68.349805   99.420927
O     64.795159   69.138842  101.515975
C     60.728212   70.594457  101.176306
C     60.123569   70.024394   99.896967
C     60.062557   71.945881  101.479081
C     60.410085   72.463909  102.875354
C     62.255428   70.622930  100.984854
C     62.717160   69.310756  100.349427
C     64.185713   68.925496  100.428462
H     60.187958   70.375405  103.070875
H     62.199570   68.503598  100.869620
H     62.404861   69.268845   99.306231
H     62.527784   71.470401  100.355617
H     62.707280   70.771328  101.962790
H     58.986025   71.725748  101.489388
H     60.298023   72.663671  100.696816
H     55.146820   65.697990   99.975832
H     60.794110   65.347348   99.125606
H     49.252501   64.194458  105.219291
H     51.031955   73.353989  109.169047
H     56.720180   71.396764   97.791750
H     56.237367   61.622081  101.932327
H     58.386655   72.725809  107.921934
H     62.494506   67.405011  108.840951
H     50.146719   68.985139  107.601181
H     59.192565   68.293805  112.063468
H     53.628865   73.532347  102.460369
